# Supplementary material for: In-depth Mendelian randomization analysis of causal factors for coronary artery disease
Source: Sci Rep. 2020 Jun 8;10:9208. doi: 10.1038/s41598-020-66027-4 (PMC7280530; doi:10.1038/s41598-020-66027-4)
Supplement: Supplementary file 2 — Supplementary Datasets. [file 41598_2020_66027_MOESM2_ESM.xlsx]

## Sheet: dataset A
SNP	SNP_hg18.HDL	SNP_hg19.HDL	rsid.HDL	A1.HDL	A2.HDL	beta.HDL	se.HDL	N.HDL	P.value.HDL	Freq.A1.1000G.EUR.HDL	SNP_hg18.LDL	SNP_hg19.LDL	rsid.LDL	A1.LDL	A2.LDL	beta.LDL	se.LDL	N.LDL	P.value.LDL	Freq.A1.1000G.EUR.LDL	SNP_hg18.TG	SNP_hg19.TG	rsid.TG	A1.TG	A2.TG	beta.TG	se.TG	N.TG	P.value.TG	Freq.A1.1000G.EUR.TG	SNP_hg18.TC	SNP_hg19.TC	rsid.TC	A1.TC	A2.TC	beta.TC	se.TC	N.TC	P.value.TC	Freq.A1.1000G.EUR.TC	chr_pos_b36	reference_allele	other_allele	ref_allele_frequency	pvalue	het_pvalue	log_odds	log_odds_se	N_case
rs668948	chr2:21145034	chr2:21291529	rs668948	g	a	0.0064	0.0064	92770.3	0.3068	0.2164	chr2:21145034	chr2:21291529	rs668948	a	g	0.1322	0.0068	83128	3.45e-77	0.7836	chr2:21145034	chr2:21291529	rs668948	a	g	0.0133	0.0063	86771.9	0.05326	0.7836	chr2:21145034	chr2:21291529	rs668948	a	g	0.116	0.0065	92678.8	1.43e-69	0.7836	chr2:21145034	G	A	0.16125	0.0002487	0.0876217	-0.0701124	0.0191374	21131
rs1712247	chr2:21237456	chr2:21383951	rs1712247	c	t	0.0034	0.006	92769	0.5153	0.2507	chr2:21237456	chr2:21383951	rs1712247	t	c	0.1013	0.0063	83122	7.37e-53	0.7493	chr2:21237456	chr2:21383951	rs1712247	t	c	0.0095	0.0058	86767	0.1246	0.7493	chr2:21237456	chr2:21383951	rs1712247	t	c	0.089	0.0061	92678	1.03e-47	0.7493	chr2:21237456	C	T	0.210326	0.0005271	0.301543	-0.0617074	0.0178006	21668
rs4560142	chr2:21237222	chr2:21383717	rs4560142	c	t	0.0034	0.006	92782	0.5139	0.2507	chr2:21237222	chr2:21383717	rs4560142	t	c	0.1008	0.0063	83133	1.87e-52	0.7493	chr2:21237222	chr2:21383717	rs4560142	t	c	0.0095	0.0058	86779	0.1238	0.7493	chr2:21237222	chr2:21383717	rs4560142	t	c	0.089	0.0061	92692	1.03e-47	0.7493	chr2:21237222	C	T	0.210064	0.0007243	0.359461	-0.0603817	0.0178633	21647
rs486246	chr2:21260256	chr2:21406751	rs486246	g	a	0.0032	0.006	92785	0.5281	0.2493	chr2:21260256	chr2:21406751	rs486246	a	g	0.101	0.0063	83137	1.21e-52	0.7507	chr2:21260256	chr2:21406751	rs486246	a	g	0.0097	0.0058	86783	0.1219	0.7507	chr2:21260256	chr2:21406751	rs486246	a	g	0.0889	0.0061	92695.4	1.17e-47	0.7507	chr2:21260256	G	A	0.188398	0.0015115	0.594795	-0.0566915	0.0178698	20785
rs576203	chr2:21247128	chr2:21393623	rs576203	a	g	0.0036	0.006	92774	0.4862	0.248	chr2:21247128	chr2:21393623	rs576203	g	a	0.1007	0.0063	83128	2.12e-52	0.752	chr2:21247128	chr2:21393623	rs576203	g	a	0.0095	0.0058	86773	0.1215	0.752	chr2:21247128	chr2:21393623	rs576203	g	a	0.0888	0.0061	92685	1.55e-47	0.752	chr2:21247128	G	A	0.789705	0.0005232	0.371337	0.0617404	0.0177999	21687
rs4591370	chr2:21237247	chr2:21383742	rs4591370	a	g	0.0034	0.006	92785	0.506	0.2507	chr2:21237247	chr2:21383742	rs4591370	g	a	0.1007	0.0063	83136	2.26e-52	0.7493	chr2:21237247	chr2:21383742	rs4591370	g	a	0.0096	0.0058	86782	0.1164	0.7493	chr2:21237247	chr2:21383742	rs4591370	g	a	0.0888	0.0061	92695	1.63e-47	0.7493	chr2:21237247	G	A	0.789673	0.0005897	0.303869	0.0611882	0.0178064	21690
rs527034	chr2:21236291	chr2:21382786	rs527034	c	a	0.0034	0.006	92754	0.514	0.2507	chr2:21236291	chr2:21382786	rs527034	a	c	0.101	0.0063	83114	1.39e-52	0.7493	chr2:21236291	chr2:21382786	rs527034	a	c	0.0093	0.0058	86760	0.1317	0.7493	chr2:21236291	chr2:21382786	rs527034	a	c	0.0886	0.0061	92666	3.17e-47	0.7493	chr2:21236291	C	A	0.188704	0.0007243	0.345912	-0.0601137	0.0177841	21663
rs1168114	chr1:62928631	chr1:63156043	rs1168114	g	a	0.0149	0.0052	92765	0.004854	0.6926	chr1:62928631	chr1:63156043	rs1168114	g	a	0.0493	0.0055	83121.9	1.35e-17	0.6926	chr1:62928631	chr1:63156043	rs1168114	g	a	0.0707	0.005	86761	2.87e-40	0.6926	chr1:62928631	chr1:63156043	rs1168114	g	a	0.0767	0.0052	92668	6.03e-47	0.6926	chr1:62928631	G	A	0.643841	0.446575	0.386294	-0.0111946	0.0147077	21227
rs488507	chr2:21247194	chr2:21393689	rs488507	g	t	0.0039	0.006	91338.9	0.4534	0.248	chr2:21247194	chr2:21393689	rs488507	t	g	0.1007	0.0064	81702.9	1.78e-51	0.752	chr2:21247194	chr2:21393689	rs488507	t	g	0.0099	0.0059	85343	0.1152	0.752	chr2:21247194	chr2:21393689	rs488507	t	g	0.0886	0.0061	91248.5	1.19e-46	0.752	chr2:21247194	G	T	0.210603	0.0002537	0.374646	-0.0653773	0.0178699	21510
rs7575840	chr2:21126995	chr2:21273490	rs7575840	g	t	0.0189	0.0051	91506	0.0004359	0.6847	chr2:21126995	chr2:21273490	rs7575840	t	g	0.0955	0.0054	81865	3.2e-62	0.3153	chr2:21126995	chr2:21273490	rs7575840	t	g	0.0166	0.005	85510	0.002169	0.3153	chr2:21126995	chr2:21273490	rs7575840	t	g	0.0759	0.0052	91417	2.85e-46	0.3153	chr2:21126995	G	T	0.658939	0.0173747	0.58869	-0.0350844	0.0147495	21658
rs995000	chr1:62880114	chr1:63107526	rs995000	c	t	0.0141	0.0052	92770	0.008591	0.6913	chr1:62880114	chr1:63107526	rs995000	c	t	0.0481	0.0055	83125	4.62e-17	0.6913	chr1:62880114	chr1:63107526	rs995000	c	t	0.0739	0.005	86766	3.27e-44	0.6913	chr1:62880114	chr1:63107526	rs995000	c	t	0.0758	0.0052	92676	3.43e-46	0.6913	chr1:62880114	C	T	0.665601	0.14374	0.433134	-0.0214291	0.0146574	21646
rs1168013	chr1:62769426	chr1:62996838	rs1168013	g	c	0.0141	0.0052	92462.9	0.00842	0.69	chr1:62769426	chr1:62996838	rs1168013	g	c	0.0481	0.0055	82866	5.23e-17	0.69	chr1:62769426	chr1:62996838	rs1168013	g	c	0.0729	0.005	86491.1	4.14e-43	0.69	chr1:62769426	chr1:62996838	rs1168013	g	c	0.0756	0.0052	92361	8.12e-46	0.69	chr1:62769426	C	G	0.34845	0.177044	0.510448	0.0197591	0.0146373	21690
rs10889333	chr1:62729618	chr1:62957030	rs10889333	g	a	0.0147	0.0052	92762	0.006135	0.6887	chr1:62729618	chr1:62957030	rs10889333	g	a	0.0482	0.0055	83120	4.29e-17	0.6887	chr1:62729618	chr1:62957030	rs10889333	g	a	0.0727	0.005	86761	7.53e-43	0.6887	chr1:62729618	chr1:62957030	rs10889333	g	a	0.0756	0.0052	92668.1	9.82e-46	0.6887	chr1:62729618	G	A	0.650891	0.170267	0.512619	-0.0201395	0.0146859	20766
rs6587980	chr1:62863446	chr1:63090858	rs6587980	c	t	0.0141	0.0052	92713	0.008436	0.69	chr1:62863446	chr1:63090858	rs6587980	c	t	0.0482	0.0055	83081	5.08e-17	0.69	chr1:62863446	chr1:63090858	rs6587980	c	t	0.073	0.005	86717	2.44e-43	0.69	chr1:62863446	chr1:63090858	rs6587980	c	t	0.0753	0.0052	92625	1.09e-45	0.69	chr1:62863446	C	T	0.664501	0.194339	0.482986	-0.0191301	0.0147399	21200
rs1168045	chr1:62755479	chr1:62982891	rs1168045	t	c	0.0144	0.0052	92775.9	0.00715	0.69	chr1:62755479	chr1:62982891	rs1168045	t	c	0.0478	0.0055	83132	7.53e-17	0.69	chr1:62755479	chr1:62982891	rs1168045	t	c	0.0726	0.005	86774.1	6.23e-43	0.69	chr1:62755479	chr1:62982891	rs1168045	t	c	0.0753	0.0052	92682.1	1.35e-45	0.69	chr1:62755479	C	T	0.348959	0.234708	0.520651	0.0175265	0.014749	21167
rs1748195	chr1:62822181	chr1:63049593	rs1748195	c	g	0.0138	0.0052	92369	0.009657	0.69	chr1:62822181	chr1:63049593	rs1748195	c	g	0.0474	0.0055	82747	1.84e-16	0.69	chr1:62822181	chr1:63049593	rs1748195	c	g	0.0734	0.005	86382	1.61e-43	0.69	chr1:62822181	chr1:63049593	rs1748195	c	g	0.0753	0.0052	92276	1.97e-45	0.69	chr1:62822181	C	G	0.664043	0.110061	0.384785	-0.0234121	0.0146516	21548
rs10889332	chr1:62723446	chr1:62950858	rs10889332	c	t	0.0148	0.0052	92772	0.005757	0.6887	chr1:62723446	chr1:62950858	rs10889332	c	t	0.0477	0.0055	83127	8.62e-17	0.6887	chr1:62723446	chr1:62950858	rs10889332	c	t	0.0721	0.005	86767.9	3.01e-42	0.6887	chr1:62723446	chr1:62950858	rs10889332	c	t	0.0749	0.0052	92679	3.22e-45	0.6887	chr1:62723446	C	T	0.661885	0.147376	0.580889	-0.0217552	0.0150154	21183
rs10889337	chr1:62753195	chr1:62980607	rs10889337	g	a	0.0112	0.0051	92778	0.03375	0.6781	chr1:62753195	chr1:62980607	rs10889337	g	a	0.0469	0.0054	83135	1.99e-16	0.6781	chr1:62753195	chr1:62980607	rs10889337	g	a	0.0722	0.005	86774.9	1.04e-42	0.6781	chr1:62753195	chr1:62980607	rs10889337	g	a	0.0729	0.0052	92683	1.24e-43	0.6781	chr1:62753195	G	A	0.650644	0.206091	0.516866	-0.0185556	0.0146755	20786
rs1184865	chr1:62746383	chr1:62973795	rs1184865	g	a	0.0111	0.0051	92783	0.03669	0.6781	chr1:62746383	chr1:62973795	rs1184865	g	a	0.047	0.0054	83138	1.79e-16	0.6781	chr1:62746383	chr1:62973795	rs1184865	g	a	0.0722	0.005	86779.9	1.17e-42	0.6781	chr1:62746383	chr1:62973795	rs1184865	g	a	0.0729	0.0052	92690	1.55e-43	0.6781	chr1:62746383	G	A	0.649698	0.108678	0.46093	-0.023462	0.0146257	21623
rs4350231	chr1:62695248	chr1:62922660	rs4350231	g	a	0.0116	0.0051	92763	0.02817	0.6781	chr1:62695248	chr1:62922660	rs4350231	g	a	0.0467	0.0054	83122.1	2.23e-16	0.6781	chr1:62695248	chr1:62922660	rs4350231	g	a	0.0721	0.005	86764	1.46e-42	0.6781	chr1:62695248	chr1:62922660	rs4350231	g	a	0.0729	0.0052	92668	2.34e-43	0.6781	chr1:62695248	G	A	0.650212	0.163014	0.682218	-0.0204407	0.0146528	21580
rs17399144	chr2:21159190	chr2:21305685	rs17399144	a	g	0.0203	0.0052	91927.9	0.0001969	0.7111	chr2:21159190	chr2:21305685	rs17399144	g	a	0.0922	0.0055	82281	8.25e-57	0.2889	chr2:21159190	chr2:21305685	rs17399144	g	a	0.0164	0.005	85929	0.003507	0.2889	chr2:21159190	chr2:21305685	rs17399144	g	a	0.0717	0.0052	91837.9	2.36e-40	0.2889	chr2:21159190	G	A	0.318848	0.075334	0.172907	0.0264428	0.0148686	20817
rs11673790	chr2:21152700	chr2:21299195	rs11673790	c	t	0.0197	0.0052	92790	0.0002935	0.7111	chr2:21152700	chr2:21299195	rs11673790	t	c	0.0913	0.0055	83140.9	3.25e-56	0.2889	chr2:21152700	chr2:21299195	rs11673790	t	c	0.0155	0.005	86785.9	0.005455	0.2889	chr2:21152700	chr2:21299195	rs11673790	t	c	0.0712	0.0052	92699	4.19e-40	0.2889	chr2:21152700	C	T	0.68113	0.0849691	0.146229	-0.0256171	0.0148715	20807
rs4665176	chr2:21159358	chr2:21305853	rs4665176	t	c	0.0197	0.0052	92748	0.0002806	0.7111	chr2:21159358	chr2:21305853	rs4665176	c	t	0.0912	0.0055	83101.9	4.14e-56	0.2889	chr2:21159358	chr2:21305853	rs4665176	c	t	0.0159	0.005	86745.9	0.004676	0.2889	chr2:21159358	chr2:21305853	rs4665176	c	t	0.0709	0.0052	92658	8.46e-40	0.2889	chr2:21159358	C	T	0.332987	0.0747534	0.175433	0.0264952	0.0148684	20816
rs6761300	chr2:21160479	chr2:21306974	rs6761300	a	g	0.02	0.0052	92736	0.0002536	0.7098	chr2:21160479	chr2:21306974	rs6761300	g	a	0.0913	0.0055	83100	4.13e-56	0.2902	chr2:21160479	chr2:21306974	rs6761300	g	a	0.0159	0.005	86739	0.004495	0.2902	chr2:21160479	chr2:21306974	rs6761300	g	a	0.0709	0.0052	92641	9.43e-40	0.2902	chr2:21160479	G	A	0.318852	0.0747425	0.176268	0.0264977	0.0148693	20816
rs11687710	chr2:21224573	chr2:21371068	rs11687710	t	c	0.0193	0.0052	92757	0.0004375	0.715	chr2:21224573	chr2:21371068	rs11687710	c	t	0.0886	0.0055	83116	9.12e-53	0.285	chr2:21224573	chr2:21371068	rs11687710	c	t	0.0155	0.005	86758	0.00588	0.285	chr2:21224573	chr2:21371068	rs11687710	c	t	0.0692	0.0052	92661.9	1.57e-37	0.285	chr2:21224573	C	T	0.338078	0.0101801	0.500381	0.0380943	0.0148247	21684
rs1469513	chr2:21113067	chr2:21259562	rs1469513	t	c	0.0247	0.0049	92743	1.63e-06	0.6187	chr2:21113067	chr2:21259562	rs1469513	c	t	0.0798	0.0052	83101.9	5.77e-48	0.3813	chr2:21113067	chr2:21259562	rs1469513	c	t	0.025	0.0047	86744	5.83e-07	0.3813	chr2:21113067	chr2:21259562	rs1469513	c	t	0.063	0.0049	92652	1.82e-35	0.3813	chr2:21113067	C	T	0.443547	0.0282951	0.214289	0.0313454	0.0142923	21447
rs16996148	chr19:19519472	chr19:19658472	rs16996148	t	g	0.0116	0.0089	92678.5	0.214	0.07388	chr19:19519472	chr19:19658472	rs16996148	g	t	0.1092	0.0094	83035.3	6.27e-29	0.92612	chr19:19519472	chr19:19658472	rs16996148	g	t	0.1144	0.0085	86678.6	5.47e-39	0.92612	chr19:19519472	chr19:19658472	rs16996148	g	t	0.1128	0.0089	92583.7	1.76e-33	0.92612	chr19:19519472	G	T	0.922479	0.0383343	0.930771	0.0541204	0.0261292	21349
rs365946	chr2:21292834	chr2:21439329	rs365946	g	t	0.0038	0.0064	92766.9	0.615	0.7916	chr2:21292834	chr2:21439329	rs365946	g	t	0.0806	0.0068	83118	7.02e-30	0.7916	chr2:21292834	chr2:21439329	rs365946	g	t	0.0076	0.0062	86763.9	0.2273	0.7916	chr2:21292834	chr2:21439329	rs365946	g	t	0.0791	0.0065	92678.2	5.99e-33	0.7916	chr2:21292834	G	T	0.842702	0.0100358	0.439875	0.0493217	0.0191571	21261
rs7703051	chr5:74661243	chr5:74625487	rs7703051	c	a	0.0032	0.0049	92794	0.5616	0.5897	chr5:74661243	chr5:74625487	rs7703051	a	c	0.0687	0.0052	83140	4.28e-35	0.4103	chr5:74661243	chr5:74625487	rs7703051	a	c	0.0051	0.0048	86785	0.3383	0.4103	chr5:74661243	chr5:74625487	rs7703051	a	c	0.0584	0.005	92701	2.13e-30	0.4103	chr5:74661243	C	A	0.624599	0.0200297	0.652423	-0.0333464	0.0143377	21911
rs3846663	chr5:74691482	chr5:74655726	rs3846663	c	t	0.0029	0.0049	92745	0.5932	0.5897	chr5:74691482	chr5:74655726	rs3846663	t	c	0.0684	0.0052	83094.9	7.78e-35	0.4103	chr5:74691482	chr5:74655726	rs3846663	t	c	0.0047	0.0048	86734	0.3666	0.4103	chr5:74691482	chr5:74655726	rs3846663	t	c	0.0581	0.005	92645	4.55e-30	0.4103	chr5:74691482	C	T	0.634968	0.017597	0.746376	-0.0342432	0.0144243	21697
rs2980875	chr8:126550929	chr8:126481747	rs2980875	g	a	0.0396	0.0048	92748	6.67e-15	0.4697	chr8:126550929	chr8:126481747	rs2980875	a	g	0.0508	0.0051	83108	2.71e-21	0.5303	chr8:126550929	chr8:126481747	rs2980875	a	g	0.0836	0.0047	86748.9	6.76e-65	0.5303	chr8:126550929	chr8:126481747	rs2980875	a	g	0.0564	0.0048	92654	8.7e-30	0.5303	chr8:126550929	G	A	0.47655	0.0002848	0.16896	-0.0503147	0.0138658	21815
rs8182472	chr19:19400891	chr19:19539891	rs8182472	c	t	0.0171	0.0075	92705.8	0.0362	0.1161	chr19:19400891	chr19:19539891	rs8182472	t	c	0.0846	0.0079	83057	4.73e-25	0.8839	chr19:19400891	chr19:19539891	rs8182472	t	c	0.0857	0.0072	86700.8	6.29e-30	0.8839	chr19:19400891	chr19:19539891	rs8182472	t	c	0.085	0.0075	92611.8	1.01e-27	0.8839	chr19:19400891	C	T	0.149608	0.016844	0.502489	-0.050936	0.0213113	21468
rs2335418	chr5:74639235	chr5:74603479	rs2335418	g	a	0.0035	0.0048	92795.9	0.5175	0.5422	chr5:74639235	chr5:74603479	rs2335418	a	g	0.0614	0.0051	83140	1.06e-29	0.4578	chr5:74639235	chr5:74603479	rs2335418	a	g	0.0022	0.0047	86786	0.537	0.4578	chr5:74639235	chr5:74603479	rs2335418	a	g	0.0514	0.0049	92705.1	8.23e-25	0.4578	chr5:74639235	G	A	0.585992	0.0608599	0.794542	-0.0265119	0.0141434	21945
rs5744680	chr5:74915646	chr5:74879890	rs5744680	g	a	0.0037	0.0049	92632	0.5211	0.5871	chr5:74915646	chr5:74879890	rs5744680	a	g	0.0615	0.0052	82990.9	2.15e-28	0.4129	chr5:74915646	chr5:74879890	rs5744680	a	g	0.0022	0.0048	86631.9	0.651	0.4129	chr5:74915646	chr5:74879890	rs5744680	a	g	0.0521	0.005	92536	1.44e-24	0.4129	chr5:74915646	G	A	0.636839	0.131182	0.393466	-0.0218665	0.0144863	21045
rs8034802	chr15:56512084	chr15:58724792	rs8034802	a	t	0.1033	0.0053	92649	2.22e-74	0.277	chr15:56512084	chr15:58724792	rs8034802	a	t	0.0034	0.0057	83019.1	0.5727	0.277	chr15:56512084	chr15:58724792	rs8034802	a	t	0.0402	0.0052	86660	6.14e-15	0.277	chr15:56512084	chr15:58724792	rs8034802	a	t	0.0563	0.0054	92555	7.74e-24	0.277	chr15:56512084	T	A	0.712029	0.296534	0.166466	-0.0165167	0.0158222	20908
rs12654264	chr5:74684359	chr5:74648603	rs12654264	a	t	0.0067	0.0049	92744	0.2126	0.5897	chr5:74684359	chr5:74648603	rs12654264	t	a	0.0608	0.0052	83095.1	6.54e-28	0.4103	chr5:74684359	chr5:74648603	rs12654264	t	a	0.0045	0.0048	86741	0.3882	0.4103	chr5:74684359	chr5:74648603	rs12654264	t	a	0.0506	0.005	92648	2.52e-23	0.4103	chr5:74684359	T	A	0.367655	0.015965	0.654788	0.0347321	0.0144133	21665
rs12286037	chr11:116157417	chr11:116652207	rs12286037	c	t	0.1007	0.0098	92773.8	5.45e-21	0.93931	chr11:116157417	chr11:116652207	rs12286037	t	c	0.0707	0.0105	83123.2	1.91e-10	0.06069	chr11:116157417	chr11:116652207	rs12286037	t	c	0.2143	0.0095	86763.5	1.15e-97	0.06069	chr11:116157417	chr11:116652207	rs12286037	t	c	0.0995	0.0099	92675.1	1.89e-22	0.06069	chr11:116157417	C	T	0.937183	0.0004981	0.023498	-0.0980219	0.028153	21919
rs2001945	chr8:126547160	chr8:126477978	rs2001945	c	g	0.0334	0.0048	92446	5.29e-11	0.5303	chr8:126547160	chr8:126477978	rs2001945	g	c	0.0426	0.0051	82856	1.52e-15	0.4697	chr8:126547160	chr8:126477978	rs2001945	g	c	0.0724	0.0047	86481	2.37e-49	0.4697	chr8:126547160	chr8:126477978	rs2001945	g	c	0.0478	0.0049	92346	3e-22	0.4697	chr8:126547160	C	G	0.532767	0.0046401	0.0252654	-0.0390375	0.0137892	21830
rs6589566	chr11:116157633	chr11:116652423	rs6589566	a	g	0.1013	0.0093	92773.8	1.81e-23	0.90897	chr11:116157633	chr11:116652423	rs6589566	g	a	0.0681	0.0099	83124.3	8.51e-11	0.09103	chr11:116157633	chr11:116652423	rs6589566	g	a	0.2357	0.0091	86764.6	1.79e-130	0.09103	chr11:116157633	chr11:116652423	rs6589566	g	a	0.089	0.0094	92675.9	1.43e-21	0.09103	chr11:116157633	G	A	0.0687746	2.15e-06	0.37695	0.128729	0.0271632	21114
rs12052058	chr19:11020525	chr19:11159525	rs12052058	t	g	0.0042	0.0057	92654	0.5092	0.248	chr19:11020525	chr19:11159525	rs12052058	g	t	0.0726	0.006	83014	2.18e-30	0.752	chr19:11020525	chr19:11159525	rs12052058	t	g	0.0025	0.0055	86657.1	0.685	0.248	chr19:11020525	chr19:11159525	rs12052058	g	t	0.0557	0.0057	92551	2.61e-21	0.752	chr19:11020525	G	T	0.764761	6.58e-06	0.031495	0.0735483	0.0163191	21708
rs570877	chr2:21104545	chr2:21251040	rs570877	g	t	0.0324	0.0086	92790.9	0.0009938	0.8879	chr2:21104545	chr2:21251040	rs570877	g	t	0.087	0.0092	83141.8	4.92e-20	0.8879	chr2:21104545	chr2:21251040	rs570877	t	g	0.0068	0.0085	86788.5	0.8213	0.1121	chr2:21104545	chr2:21251040	rs570877	g	t	0.0831	0.0088	92700.7	4.5e-21	0.8879	chr2:21104545	G	T	0.930195	0.183949	0.485474	0.0355497	0.0267554	21795
rs12052201	chr19:11020096	chr19:11159096	rs12052201	t	g	0.0031	0.0057	92682.1	0.6415	0.248	chr19:11020096	chr19:11159096	rs12052201	g	t	0.0711	0.006	83036.1	6.32e-29	0.752	chr19:11020096	chr19:11159096	rs12052201	t	g	0.003	0.0056	86680	0.6644	0.248	chr19:11020096	chr19:11159096	rs12052201	g	t	0.0556	0.0058	92581	4.54e-21	0.752	chr19:11020096	G	T	0.763448	2.13e-05	0.0573483	0.0695109	0.016351	21626
rs2479409	chr1:55277238	chr1:55504650	rs2479409	a	g	0.0104	0.0051	92747	0.06324	0.6675	chr1:55277238	chr1:55504650	rs2479409	g	a	0.0588	0.0054	83101	6.48e-25	0.3325	chr1:55277238	chr1:55504650	rs2479409	g	a	0.0024	0.005	86747	0.5834	0.3325	chr1:55277238	chr1:55504650	rs2479409	g	a	0.0466	0.0052	92651	4.12e-19	0.3325	chr1:55277238	G	A	0.298586	0.0111348	0.527973	0.0415623	0.0163732	21456
rs174583	chr11:61366326	chr11:61609750	rs174583	c	t	0.0303	0.005	92752	9.57e-09	0.6253	chr11:61366326	chr11:61609750	rs174583	c	t	0.0525	0.0053	83105.1	2.14e-21	0.6253	chr11:61366326	chr11:61609750	rs174583	t	c	0.0394	0.0049	86747	1.1e-15	0.3747	chr11:61366326	chr11:61609750	rs174583	c	t	0.0451	0.005	92650.9	9.48e-19	0.6253	chr11:61366326	C	T	0.638728	0.911637	0.756729	0.0016013	0.0144297	21340
rs174577	chr11:61361390	chr11:61604814	rs174577	c	a	0.0302	0.005	92715	9.53e-09	0.628	chr11:61361390	chr11:61604814	rs174577	c	a	0.0527	0.0053	83070	2.1e-21	0.628	chr11:61361390	chr11:61604814	rs174577	a	c	0.0394	0.0049	86711	1.15e-15	0.372	chr11:61361390	chr11:61604814	rs174577	c	a	0.0453	0.005	92618	1.17e-18	0.628	chr11:61361390	C	A	0.626556	0.735048	0.709853	0.0048815	0.0144246	21383
rs174550	chr11:61328054	chr11:61571478	rs174550	t	c	0.0316	0.005	92760	2.53e-09	0.6425	chr11:61328054	chr11:61571478	rs174550	t	c	0.0516	0.0053	83116	2.29e-20	0.6425	chr11:61328054	chr11:61571478	rs174550	c	t	0.0415	0.0049	86759	6.68e-17	0.3575	chr11:61328054	chr11:61571478	rs174550	t	c	0.0451	0.0051	92661	2.38e-18	0.6425	chr11:61328054	C	T	0.37123	0.737244	0.5778	-0.0048388	0.0144224	20777
rs174547	chr11:61327359	chr11:61570783	rs174547	t	c	0.0313	0.005	92765	2.98e-09	0.6425	chr11:61327359	chr11:61570783	rs174547	t	c	0.0515	0.0053	83116	2.67e-20	0.6425	chr11:61327359	chr11:61570783	rs174547	c	t	0.0416	0.0049	86759	5.46e-17	0.3575	chr11:61327359	chr11:61570783	rs174547	t	c	0.0449	0.0051	92665	3.11e-18	0.6425	chr11:61327359	C	T	0.370623	0.867137	0.652199	-0.0023971	0.0143282	21897
rs1859287	chr19:19283187	chr19:19422187	rs1859287	c	t	0.0194	0.0063	92706	0.004047	0.1609	chr19:19283187	chr19:19422187	rs1859287	t	c	0.0588	0.0067	83057	4.72e-18	0.8391	chr19:19283187	chr19:19422187	rs1859287	t	c	0.0556	0.0061	86702	9.47e-19	0.8391	chr19:19283187	chr19:19422187	rs1859287	t	c	0.0557	0.0064	92613	3.26e-18	0.8391	chr19:19283187	C	T	0.208691	0.003705	0.156412	-0.0516303	0.0177898	21064
rs2980867	chr8:126556873	chr8:126487691	rs2980867	g	t	0.0452	0.0053	92561	7.68e-16	0.7018	chr8:126556873	chr8:126487691	rs2980867	t	g	0.0407	0.0056	82944.9	7.8e-12	0.2982	chr8:126556873	chr8:126487691	rs2980867	t	g	0.0836	0.0052	86582	1.38e-53	0.2982	chr8:126556873	chr8:126487691	rs2980867	t	g	0.0474	0.0054	92462.1	4.18e-18	0.2982	chr8:126556873	G	T	0.691927	0.0003341	0.742413	-0.0530005	0.0147743	21792
rs2954018	chr8:126546335	chr8:126477153	rs2954018	t	c	0.0453	0.0053	92766.1	7.94e-16	0.7005	chr8:126546335	chr8:126477153	rs2954018	c	t	0.0402	0.0056	83126	1.43e-11	0.2995	chr8:126546335	chr8:126477153	rs2954018	c	t	0.0835	0.0052	86767	1.59e-53	0.2995	chr8:126546335	chr8:126477153	rs2954018	c	t	0.0472	0.0054	92671	4.73e-18	0.2995	chr8:126546335	C	T	0.322308	0.0004526	0.654798	0.0517884	0.0147656	21833
rs2954032	chr8:126562574	chr8:126493392	rs2954032	g	a	0.0449	0.0053	92762	8.68e-16	0.6953	chr8:126562574	chr8:126493392	rs2954032	a	g	0.0407	0.0056	83120	5.34e-12	0.3047	chr8:126562574	chr8:126493392	rs2954032	a	g	0.0833	0.0051	86762	7.72e-54	0.3047	chr8:126562574	chr8:126493392	rs2954032	a	g	0.047	0.0053	92669	5.12e-18	0.3047	chr8:126562574	G	A	0.671799	0.0002011	0.745265	-0.0552841	0.0148708	21187
rs2878519	chr5:74949817	chr5:74914061	rs2878519	a	g	0.0042	0.0059	92679	0.4878	0.2375	chr5:74949817	chr5:74914061	rs2878519	a	g	0.0607	0.0063	83039	8.08e-20	0.2375	chr5:74949817	chr5:74914061	rs2878519	a	g	0.0017	0.0058	86682.9	0.854	0.2375	chr5:74949817	chr5:74914061	rs2878519	a	g	0.0521	0.006	92585.5	1.81e-17	0.2375	chr5:74949817	G	A	0.77985	0.248431	0.577107	-0.0197826	0.0171401	20804
rs6861279	chr5:74955165	chr5:74919409	rs6861279	a	g	0.0057	0.0059	92780.9	0.3476	0.2348	chr5:74955165	chr5:74919409	rs6861279	a	g	0.0603	0.0062	83127.9	8.18e-20	0.2348	chr5:74955165	chr5:74919409	rs6861279	a	g	0.0009	0.0057	86773.9	0.9581	0.2348	chr5:74955165	chr5:74919409	rs6861279	a	g	0.0515	0.0059	92689.7	2.34e-17	0.2348	chr5:74955165	G	A	0.779139	0.536191	0.73395	-0.0105048	0.016982	21878
rs1863935	chr5:74952574	chr5:74916818	rs1863935	g	a	0.0041	0.0059	92767	0.5055	0.2375	chr5:74952574	chr5:74916818	rs1863935	g	a	0.0611	0.0063	83115	3.63e-20	0.2375	chr5:74952574	chr5:74916818	rs1863935	g	a	0.0016	0.0058	86760	0.87	0.2375	chr5:74952574	chr5:74916818	rs1863935	g	a	0.0516	0.006	92676.6	2.62e-17	0.2375	chr5:74952574	G	A	0.200147	0.24567	0.574163	0.0199043	0.0171451	20797
rs1863934	chr5:74952628	chr5:74916872	rs1863934	a	g	0.004	0.0059	92777	0.5067	0.2375	chr5:74952628	chr5:74916872	rs1863934	a	g	0.061	0.0063	83124	3.79e-20	0.2375	chr5:74952628	chr5:74916872	rs1863934	a	g	0.0016	0.0058	86769	0.8665	0.2375	chr5:74952628	chr5:74916872	rs1863934	a	g	0.0515	0.006	92684.6	2.78e-17	0.2375	chr5:74952628	G	A	0.78001	0.245011	0.573028	-0.0199315	0.0171446	20797
rs7717505	chr5:74957652	chr5:74921896	rs7717505	a	g	0.0042	0.0059	92703.1	0.4802	0.2348	chr5:74957652	chr5:74921896	rs7717505	a	g	0.0609	0.0063	83060	4.15e-20	0.2348	chr5:74957652	chr5:74921896	rs7717505	a	g	0.0016	0.0058	86693.9	0.8557	0.2348	chr5:74957652	chr5:74921896	rs7717505	a	g	0.0515	0.006	92599.7	3.11e-17	0.2348	chr5:74957652	G	A	0.780015	0.233773	0.572751	-0.0204189	0.0171487	20784
rs1427924	chr5:74960646	chr5:74924890	rs1427924	g	a	0.0041	0.0059	92774	0.4983	0.2348	chr5:74960646	chr5:74924890	rs1427924	g	a	0.0608	0.0063	83122	4.56e-20	0.2348	chr5:74960646	chr5:74924890	rs1427924	g	a	0.0015	0.0058	86767	0.8823	0.2348	chr5:74960646	chr5:74924890	rs1427924	g	a	0.0512	0.006	92682.3	3.76e-17	0.2348	chr5:74960646	G	A	0.200612	0.326632	0.694135	0.0168046	0.0171314	21415
rs9306897	chr2:21001547	chr2:21138066	rs9306897	c	t	0.0165	0.0051	91549	0.002086	0.6966	chr2:21001547	chr2:21138066	rs9306897	t	c	0.0569	0.0054	81904.9	7.28e-23	0.3034	chr2:21001547	chr2:21138066	rs9306897	t	c	0.0209	0.0049	85548	4.8e-05	0.3034	chr2:21001547	chr2:21138066	rs9306897	t	c	0.0445	0.0051	91456	4.86e-17	0.3034	chr2:21001547	C	T	0.660647	0.947295	0.695152	0.0009839	0.014884	21010
rs174549	chr11:61327958	chr11:61571382	rs174549	g	a	0.0262	0.0051	92745	1.14e-06	0.6821	chr11:61327958	chr11:61571382	rs174549	g	a	0.0499	0.0055	83102	2.15e-18	0.6821	chr11:61327958	chr11:61571382	rs174549	a	g	0.0384	0.005	86745	9.11e-14	0.3179	chr11:61327958	chr11:61571382	rs174549	g	a	0.044	0.0052	92646	5.71e-17	0.6821	chr11:61327958	G	A	0.665603	0.842433	0.587543	-0.0029644	0.0149129	21837
rs9332464	chr5:74957442	chr5:74921686	rs9332464	a	g	0.0041	0.0059	92306.1	0.496	0.2348	chr5:74957442	chr5:74921686	rs9332464	a	g	0.0602	0.0063	82660.1	1.56e-19	0.2348	chr5:74957442	chr5:74921686	rs9332464	a	g	0.0015	0.0058	86299.9	0.8674	0.2348	chr5:74957442	chr5:74921686	rs9332464	a	g	0.0511	0.006	92186.7	6.43e-17	0.2348	chr5:74957442	G	A	0.780016	0.238317	0.56952	-0.0202212	0.0171482	20792
rs3213801	chr5:74913022	chr5:74877266	rs3213801	t	c	0.0043	0.0059	92771	0.4985	0.2361	chr5:74913022	chr5:74877266	rs3213801	t	c	0.0601	0.0063	83116	2.11e-19	0.2361	chr5:74913022	chr5:74877266	rs3213801	t	c	0.0017	0.0058	86763	0.8717	0.2361	chr5:74913022	chr5:74877266	rs3213801	t	c	0.0509	0.006	92680.1	9.18e-17	0.2361	chr5:74913022	C	T	0.800496	0.234846	0.66331	-0.0203929	0.0171662	20796
rs1501908	chr5:156330747	chr5:156398169	rs1501908	c	g	0.0032	0.005	92623.1	0.5739	0.6675	chr5:156330747	chr5:156398169	rs1501908	c	g	0.0352	0.0053	82999	2.94e-10	0.6675	chr5:156330747	chr5:156398169	rs1501908	c	g	0.0258	0.0049	86642	2.4e-07	0.6675	chr5:156330747	chr5:156398169	rs1501908	c	g	0.0421	0.0051	92532	3.4e-16	0.6675	chr5:156330747	C	G	0.649172	0.276584	0.450201	0.0159707	0.0146786	21839
rs7828113	chr8:126554649	chr8:126485467	rs7828113	g	a	0.0401	0.005	92753	4.94e-14	0.6412	chr8:126554649	chr8:126485467	rs7828113	a	g	0.0354	0.0053	83111	3.07e-10	0.3588	chr8:126554649	chr8:126485467	rs7828113	a	g	0.0743	0.0049	86753	6.04e-47	0.3588	chr8:126554649	chr8:126485467	rs7828113	a	g	0.0421	0.0051	92659.1	4.69e-16	0.3588	chr8:126554649	G	A	0.622627	0.0019955	0.501614	-0.0439841	0.0142302	20790
rs2954025	chr8:126553645	chr8:126484463	rs2954025	t	c	0.0404	0.005	92729	3.57e-14	0.6412	chr8:126553645	chr8:126484463	rs2954025	c	t	0.0355	0.0053	83088	2.64e-10	0.3588	chr8:126553645	chr8:126484463	rs2954025	c	t	0.0742	0.0049	86730	9.62e-47	0.3588	chr8:126553645	chr8:126484463	rs2954025	c	t	0.0421	0.0051	92635	4.96e-16	0.3588	chr8:126553645	C	T	0.376939	0.0007864	0.534248	0.0473808	0.0141118	21906
rs7252888	chr19:19489037	chr19:19628037	rs7252888	a	g	0.0181	0.0063	92702	0.008692	0.1609	chr19:19489037	chr19:19628037	rs7252888	g	a	0.0553	0.0067	83052	3.65e-16	0.8391	chr19:19489037	chr19:19628037	rs7252888	g	a	0.0499	0.0061	86697	3.62e-15	0.8391	chr19:19489037	chr19:19628037	rs7252888	g	a	0.0516	0.0063	92608.9	6.15e-16	0.8391	chr19:19489037	G	A	0.790367	0.160083	0.119669	0.0248563	0.0176939	21670
rs2156552	chr18:45435666	chr18:47181668	rs2156552	t	a	0.0716	0.0063	92754	7.72e-27	0.8219	chr18:45435666	chr18:47181668	rs2156552	t	a	0.0188	0.0067	83110	0.01157	0.8219	chr18:45435666	chr18:47181668	rs2156552	t	a	0.0076	0.0062	86755	0.2783	0.8219	chr18:45435666	chr18:47181668	rs2156552	t	a	0.0539	0.0064	92658	8.31e-16	0.8219	chr18:45435666	T	A	0.79148	0.597131	0.122292	0.0095769	0.0181199	21643
rs5744712	chr5:74927758	chr5:74892002	rs5744712	c	t	0.0088	0.0069	92775	0.2208	0.1332	chr5:74927758	chr5:74892002	rs5744712	c	t	0.0652	0.0073	83121	4.4e-17	0.1332	chr5:74927758	chr5:74892002	rs5744712	c	t	0.0012	0.0067	86768.1	0.8671	0.1332	chr5:74927758	chr5:74892002	rs5744712	c	t	0.0563	0.007	92684	3.75e-15	0.1332	chr5:74927758	C	T	0.160265	0.114783	0.699645	0.031591	0.0200316	21802
rs6891560	chr5:74832513	chr5:74796757	rs6891560	a	g	0.0082	0.0069	92793	0.2514	0.1319	chr5:74832513	chr5:74796757	rs6891560	a	g	0.0648	0.0074	83138	9.69e-17	0.1319	chr5:74832513	chr5:74796757	rs6891560	a	g	0.0008	0.0068	86784	0.9117	0.1319	chr5:74832513	chr5:74796757	rs6891560	a	g	0.0562	0.007	92702	5.22e-15	0.1319	chr5:74832513	G	A	0.841976	0.208353	0.54142	-0.0254755	0.0202491	21653
rs7240405	chr18:45413088	chr18:47159090	rs7240405	g	a	0.0687	0.0063	92807	1.06e-24	0.8245	chr18:45413088	chr18:47159090	rs7240405	g	a	0.0178	0.0067	83157	0.01786	0.8245	chr18:45413088	chr18:47159090	rs7240405	g	a	0.0095	0.0062	86800	0.1565	0.8245	chr18:45413088	chr18:47159090	rs7240405	g	a	0.0525	0.0064	92713	5.59e-15	0.8245	chr18:45413088	G	A	0.794193	0.685963	0.0757809	0.0072749	0.017992	21928
rs10061689	chr5:74807143	chr5:74771387	rs10061689	a	g	0.0079	0.0069	92784	0.2642	0.1346	chr5:74807143	chr5:74771387	rs10061689	a	g	0.0645	0.0074	83128	1.39e-16	0.1346	chr5:74807143	chr5:74771387	rs10061689	a	g	0.0005	0.0068	86775	0.941	0.1346	chr5:74807143	chr5:74771387	rs10061689	a	g	0.0559	0.007	92693	6.88e-15	0.1346	chr5:74807143	G	A	0.841344	0.179397	0.71334	-0.0269997	0.0201098	21884
rs10077427	chr5:74873657	chr5:74837901	rs10077427	g	a	0.0078	0.0069	92752.3	0.2783	0.1319	chr5:74873657	chr5:74837901	rs10077427	g	a	0.0645	0.0074	83097	1.34e-16	0.1319	chr5:74873657	chr5:74837901	rs10077427	g	a	0.0007	0.0068	86742	0.9261	0.1319	chr5:74873657	chr5:74837901	rs10077427	g	a	0.0557	0.007	92657.3	1e-14	0.1319	chr5:74873657	G	A	0.133925	0.10777	0.655477	0.0326098	0.020276	20781
rs40060	chr5:75003142	chr5:74967386	rs40060	c	t	0.0027	0.005	92169	0.6321	0.376	chr5:75003142	chr5:74967386	rs40060	c	t	0.0414	0.0053	82526.9	2.3e-13	0.376	chr5:75003142	chr5:74967386	rs40060	c	t	0.0025	0.0049	86164	0.5798	0.376	chr5:75003142	chr5:74967386	rs40060	c	t	0.0402	0.0051	92069	1.33e-14	0.376	chr5:75003142	C	T	0.341813	0.640803	0.707043	-0.0067528	0.0144731	21789
rs769267	chr19:19307936	chr19:19446936	rs769267	g	a	0.0074	0.0051	92611.9	0.1764	0.3074	chr19:19307936	chr19:19446936	rs769267	a	g	0.0404	0.0054	82980	1.03e-12	0.6926	chr19:19307936	chr19:19446936	rs769267	a	g	0.0414	0.005	86623	5.12e-15	0.6926	chr19:19307936	chr19:19446936	rs769267	a	g	0.0411	0.0052	92518	1.47e-14	0.6926	chr19:19307936	G	A	0.349455	0.0581761	0.285643	-0.0277964	0.0146732	21640
rs4045166	chr5:74945202	chr5:74909446	rs4045166	g	c	0.0035	0.0057	92744	0.5684	0.2599	chr5:74945202	chr5:74909446	rs4045166	g	c	0.054	0.006	83096	2.36e-17	0.2599	chr5:74945202	chr5:74909446	rs4045166	g	c	0.0008	0.0055	86741.1	0.9022	0.2599	chr5:74945202	chr5:74909446	rs4045166	g	c	0.0449	0.0058	92653.1	1.48e-14	0.2599	chr5:74945202	C	G	0.776548	0.595008	0.689927	-0.0088263	0.0166035	21894
rs4440336	chr5:74800103	chr5:74764347	rs4440336	c	t	0.0037	0.0057	92789	0.54	0.2586	chr5:74800103	chr5:74764347	rs4440336	c	t	0.0536	0.006	83133.1	3.42e-17	0.2586	chr5:74800103	chr5:74764347	rs4440336	c	t	0.0004	0.0055	86779.1	0.9441	0.2586	chr5:74800103	chr5:74764347	rs4440336	c	t	0.0448	0.0057	92696	1.87e-14	0.2586	chr5:74800103	C	T	0.240677	0.488138	0.561912	0.0116126	0.0167503	20794
rs2777786	chr9:106701382	chr9:107661561	rs2777786	c	g	0.0495	0.005	92700	1.43e-20	0.6438	chr9:106701382	chr9:107661561	rs2777786	c	g	0.0123	0.0053	83061	0.02624	0.6438	chr9:106701382	chr9:107661561	rs2777786	c	g	0.0193	0.0049	86700	0.0002378	0.6438	chr9:106701382	chr9:107661561	rs2777786	c	g	0.0391	0.0051	92602	2.77e-14	0.6438	chr9:106701382	C	G	0.640943	0.127306	0.152619	0.0219826	0.0144166	21597
rs2777795	chr9:106712186	chr9:107672365	rs2777795	g	a	0.0506	0.008	92782.2	2.22e-09	0.8931	chr9:106712186	chr9:107672365	rs2777795	g	a	0.038	0.0085	83135.1	1.75e-05	0.8931	chr9:106712186	chr9:107672365	rs2777795	g	a	0.0244	0.0078	86780.5	0.002416	0.8931	chr9:106712186	chr9:107672365	rs2777795	g	a	0.063	0.0081	92689.2	4.58e-14	0.8931	chr9:106712186	G	A	0.881165	0.0166853	0.444313	0.0623537	0.0260505	21624
rs11208029	chr1:63025310	chr1:63252722	rs11208029	a	g	0.0118	0.0067	92763	0.0914	0.8628	chr1:63025310	chr1:63252722	rs11208029	a	g	0.0311	0.0071	83120	2.46e-05	0.8628	chr1:63025310	chr1:63252722	rs11208029	a	g	0.0478	0.0065	86762	2.08e-12	0.8628	chr1:63025310	chr1:63252722	rs11208029	a	g	0.0516	0.0067	92669.3	5.63e-14	0.8628	chr1:63025310	G	A	0.161678	0.786868	0.943849	0.00505	0.0186772	21954
rs4703646	chr5:74402289	chr5:74366533	rs4703646	t	c	0.001	0.005	92778	0.8421	0.4077	chr5:74402289	chr5:74366533	rs4703646	t	c	0.0466	0.0053	83123	1.49e-16	0.4077	chr5:74402289	chr5:74366533	rs4703646	c	t	0.0031	0.0049	86770.1	0.623	0.5923	chr5:74402289	chr5:74366533	rs4703646	t	c	0.0391	0.0051	92687.1	5.8e-14	0.4077	chr5:74402289	C	T	0.653844	0.303849	0.124514	-0.0149763	0.0145654	20806
rs12061691	chr1:63113869	chr1:63341281	rs12061691	g	a	0.0127	0.0067	92772	0.07128	0.8628	chr1:63113869	chr1:63341281	rs12061691	g	a	0.0315	0.0071	83131	1.79e-05	0.8628	chr1:63113869	chr1:63341281	rs12061691	g	a	0.0473	0.0065	86773.9	3.57e-12	0.8628	chr1:63113869	chr1:63341281	rs12061691	g	a	0.0513	0.0067	92679.7	6.9e-14	0.8628	chr1:63113869	G	A	0.81516	0.742416	0.957917	-0.0061466	0.0187022	21899
rs10493329	chr1:63030582	chr1:63257994	rs10493329	a	g	0.0119	0.0067	92773	0.09035	0.8628	chr1:63030582	chr1:63257994	rs10493329	a	g	0.0306	0.0071	83134	3.19e-05	0.8628	chr1:63030582	chr1:63257994	rs10493329	a	g	0.0479	0.0065	86775	1.92e-12	0.8628	chr1:63030582	chr1:63257994	rs10493329	a	g	0.0514	0.0067	92678	7.73e-14	0.8628	chr1:63030582	G	A	0.162585	0.594673	0.886574	0.0100034	0.0188006	20827
rs11208055	chr1:63119791	chr1:63347203	rs11208055	c	g	0.0129	0.0067	92657	0.06855	0.8628	chr1:63119791	chr1:63347203	rs11208055	c	g	0.031	0.0071	83031	2.4e-05	0.8628	chr1:63119791	chr1:63347203	rs11208055	c	g	0.0467	0.0065	86670	6.93e-12	0.8628	chr1:63119791	chr1:63347203	rs11208055	c	g	0.0513	0.0068	92559.1	8.02e-14	0.8628	chr1:63119791	C	G	0.838271	0.610451	0.926032	-0.009601	0.0188465	20822
rs11208030	chr1:63025417	chr1:63252829	rs11208030	g	a	0.0122	0.0067	92758	0.08123	0.8628	chr1:63025417	chr1:63252829	rs11208030	g	a	0.0306	0.0071	83119	3.59e-05	0.8628	chr1:63025417	chr1:63252829	rs11208030	g	a	0.0478	0.0065	86759	2.18e-12	0.8628	chr1:63025417	chr1:63252829	rs11208030	g	a	0.0514	0.0067	92661	8.24e-14	0.8628	chr1:63025417	G	A	0.814695	0.81052	0.914801	-0.0044752	0.0186658	21963
rs11208033	chr1:63039297	chr1:63266709	rs11208033	a	g	0.0118	0.0067	92670	0.09426	0.8628	chr1:63039297	chr1:63266709	rs11208033	a	g	0.0304	0.0071	83043	3.89e-05	0.8628	chr1:63039297	chr1:63266709	rs11208033	a	g	0.048	0.0065	86681	1.88e-12	0.8628	chr1:63039297	chr1:63266709	rs11208033	a	g	0.0512	0.0067	92575	9.24e-14	0.8628	chr1:63039297	G	A	0.16218	0.602906	0.91467	0.0097882	0.0188152	20819
rs11208042	chr1:63062640	chr1:63290052	rs11208042	g	t	0.0126	0.0067	92779	0.07285	0.8628	chr1:63062640	chr1:63290052	rs11208042	g	t	0.0299	0.0071	83133.9	5.19e-05	0.8628	chr1:63062640	chr1:63290052	rs11208042	g	t	0.048	0.0065	86775.1	1.6e-12	0.8628	chr1:63062640	chr1:63290052	rs11208042	g	t	0.051	0.0067	92686.2	1.02e-13	0.8628	chr1:63062640	G	T	0.83741	0.674286	0.928206	-0.0078908	0.0187755	21442
rs4149268	chr9:106687041	chr9:107647220	rs4149268	c	t	0.0503	0.0051	92767	5.62e-21	0.6544	chr9:106687041	chr9:107647220	rs4149268	c	t	0.0119	0.0054	83126	0.03514	0.6544	chr9:106687041	chr9:107647220	rs4149268	c	t	0.0187	0.0049	86771	0.0004559	0.6544	chr9:106687041	chr9:107647220	rs4149268	c	t	0.0385	0.0051	92676	1.14e-13	0.6544	chr9:106687041	C	T	0.650493	0.0982916	0.155534	0.0238407	0.014421	21707
rs17123896	chr1:63061725	chr1:63289137	rs17123896	c	t	0.0124	0.0067	92777	0.07474	0.8628	chr1:63061725	chr1:63289137	rs17123896	c	t	0.0302	0.0071	83132	4.69e-05	0.8628	chr1:63061725	chr1:63289137	rs17123896	c	t	0.0477	0.0065	86774	2.59e-12	0.8628	chr1:63061725	chr1:63289137	rs17123896	c	t	0.051	0.0067	92683.3	1.16e-13	0.8628	chr1:63061725	C	T	0.837234	0.589774	0.895412	-0.010133	0.018794	20817
rs12066108	chr1:63116762	chr1:63344174	rs12066108	g	a	0.0125	0.0067	92772	0.07736	0.8628	chr1:63116762	chr1:63344174	rs12066108	g	a	0.031	0.0071	83129	2.5e-05	0.8628	chr1:63116762	chr1:63344174	rs12066108	g	a	0.0473	0.0065	86771	3.64e-12	0.8628	chr1:63116762	chr1:63344174	rs12066108	g	a	0.0509	0.0067	92677.1	1.21e-13	0.8628	chr1:63116762	G	A	0.814202	0.617768	0.927487	-0.0093935	0.018824	20826
rs12097658	chr1:63085907	chr1:63313319	rs12097658	t	c	0.0114	0.0067	92786.4	0.1097	0.8628	chr1:63085907	chr1:63313319	rs12097658	t	c	0.0301	0.0071	83139	4.04e-05	0.8628	chr1:63085907	chr1:63313319	rs12097658	t	c	0.0477	0.0065	86782	2e-12	0.8628	chr1:63085907	chr1:63313319	rs12097658	t	c	0.0509	0.0067	92691.6	1.21e-13	0.8628	chr1:63085907	C	T	0.18571	0.707927	0.954918	0.007044	0.018802	21473
rs7735937	chr5:74477456	chr5:74441700	rs7735937	a	g	0.001	0.005	92788	0.831	0.4077	chr5:74477456	chr5:74441700	rs7735937	a	g	0.0463	0.0053	83133	2.44e-16	0.4077	chr5:74477456	chr5:74441700	rs7735937	g	a	0.0031	0.0049	86779	0.624	0.5923	chr5:74477456	chr5:74441700	rs7735937	a	g	0.0386	0.0051	92695	1.23e-13	0.4077	chr5:74477456	G	A	0.643701	0.333001	0.116241	-0.0141012	0.014566	20805
rs4149269	chr9:106686942	chr9:107647121	rs4149269	a	g	0.05	0.0051	92743	9.06e-21	0.6583	chr9:106686942	chr9:107647121	rs4149269	a	g	0.0119	0.0054	83103	0.03511	0.6583	chr9:106686942	chr9:107647121	rs4149269	a	g	0.0188	0.0049	86747.9	0.000395	0.6583	chr9:106686942	chr9:107647121	rs4149269	a	g	0.0385	0.0051	92651.9	1.26e-13	0.6583	chr9:106686942	G	A	0.347875	0.0646945	0.193568	-0.0267443	0.014477	21646
rs4370785	chr1:63035510	chr1:63262922	rs4370785	t	c	0.012	0.0067	92760	0.08887	0.8628	chr1:63035510	chr1:63262922	rs4370785	t	c	0.0299	0.0071	83121	4.74e-05	0.8628	chr1:63035510	chr1:63262922	rs4370785	t	c	0.0479	0.0065	86759	1.95e-12	0.8628	chr1:63035510	chr1:63262922	rs4370785	t	c	0.0507	0.0067	92662	1.47e-13	0.8628	chr1:63035510	C	T	0.18604	0.621174	0.914331	0.0092993	0.0188174	20819
rs11208031	chr1:63025602	chr1:63253014	rs11208031	t	c	0.0123	0.0067	92789	0.079	0.8628	chr1:63025602	chr1:63253014	rs11208031	t	c	0.0299	0.0071	83142	5.14e-05	0.8628	chr1:63025602	chr1:63253014	rs11208031	t	c	0.0475	0.0065	86785	3.22e-12	0.8628	chr1:63025602	chr1:63253014	rs11208031	t	c	0.0507	0.0067	92696	1.73e-13	0.8628	chr1:63025602	C	T	0.186012	0.627033	0.903928	0.0091443	0.0188189	20825
rs1927484	chr1:63043146	chr1:63270558	rs1927484	a	c	0.0119	0.0067	92762	0.08827	0.8654	chr1:63043146	chr1:63270558	rs1927484	a	c	0.0297	0.0071	83115	5.67e-05	0.8654	chr1:63043146	chr1:63270558	rs1927484	a	c	0.0479	0.0065	86756	2.06e-12	0.8654	chr1:63043146	chr1:63270558	rs1927484	a	c	0.0506	0.0067	92665	1.84e-13	0.8654	chr1:63043146	C	A	0.162246	0.602231	0.916376	0.0098048	0.0188122	20826
rs10889381	chr1:63040819	chr1:63268231	rs10889381	a	g	0.0123	0.0067	92790	0.07959	0.8628	chr1:63040819	chr1:63268231	rs10889381	a	g	0.0296	0.0071	83144	5.92e-05	0.8628	chr1:63040819	chr1:63268231	rs10889381	a	g	0.0477	0.0065	86787	2.45e-12	0.8628	chr1:63040819	chr1:63268231	rs10889381	a	g	0.0505	0.0067	92697	1.91e-13	0.8628	chr1:63040819	G	A	0.162689	0.582313	0.894228	0.0103377	0.0187956	20828
rs2278444	chr19:10765700	chr19:10904700	rs2278444	c	t	0.0047	0.0052	92680	0.4311	0.3311	chr19:10765700	chr19:10904700	rs2278444	t	c	0.0496	0.0055	83036.1	1.03e-17	0.6689	chr19:10765700	chr19:10904700	rs2278444	t	c	0.0021	0.0051	86680	0.6496	0.6689	chr19:10765700	chr19:10904700	rs2278444	t	c	0.0387	0.0053	92580	2e-13	0.6689	chr19:10765700	C	T	0.292125	0.129624	0.051824	-0.023593	0.015567	21005
rs10115928	chr9:106690664	chr9:107650843	rs10115928	c	t	0.0499	0.005	92780	1.04e-20	0.6517	chr9:106690664	chr9:107650843	rs10115928	c	t	0.0114	0.0054	83132	0.04117	0.6517	chr9:106690664	chr9:107650843	rs10115928	c	t	0.0183	0.0049	86777	0.0004975	0.6517	chr9:106690664	chr9:107650843	rs10115928	c	t	0.0379	0.0051	92687	2.54e-13	0.6517	chr9:106690664	C	T	0.649614	0.095617	0.160601	0.02423	0.0145396	21138
rs13277801	chr8:59516088	chr8:59353534	rs13277801	c	t	0.0046	0.005	92800.1	0.4128	0.347	chr8:59516088	chr8:59353534	rs13277801	c	t	0.0352	0.0053	83144	3.6e-10	0.347	chr8:59516088	chr8:59353534	rs13277801	c	t	0.0191	0.0049	86789	0.0002114	0.347	chr8:59516088	chr8:59353534	rs13277801	c	t	0.0381	0.0051	92707	2.92e-13	0.347	chr8:59516088	C	T	0.342479	0.575271	0.297328	-0.0081166	0.014486	21898
rs17123899	chr1:63067623	chr1:63295035	rs17123899	g	a	0.0124	0.0067	91241.2	0.08244	0.8628	chr1:63067623	chr1:63295035	rs17123899	g	a	0.0295	0.0072	81628.9	7.42e-05	0.8628	chr1:63067623	chr1:63295035	rs17123899	g	a	0.0466	0.0066	85263.9	9.74e-12	0.8628	chr1:63067623	chr1:63295035	rs17123899	g	a	0.0505	0.0068	91118.3	3.02e-13	0.8628	chr1:63067623	G	A	0.813393	0.606118	0.901122	-0.0096931	0.0187988	20813
rs12080049	chr1:63012419	chr1:63239831	rs12080049	g	a	0.0126	0.0067	92790	0.07285	0.8641	chr1:63012419	chr1:63239831	rs12080049	g	a	0.0285	0.0071	83144	0.0001152	0.8641	chr1:63012419	chr1:63239831	rs12080049	g	a	0.0476	0.0065	86786	2.68e-12	0.8641	chr1:63012419	chr1:63239831	rs12080049	g	a	0.05	0.0068	92696.2	3.76e-13	0.8641	chr1:63012419	G	A	0.815063	0.745423	0.878824	-0.0060738	0.018707	21949
rs10889377	chr1:63019630	chr1:63247042	rs10889377	c	t	0.0126	0.0067	92759.9	0.07293	0.8641	chr1:63019630	chr1:63247042	rs10889377	c	t	0.0281	0.0071	83114	0.0001436	0.8641	chr1:63019630	chr1:63247042	rs10889377	c	t	0.0476	0.0065	86755	3.08e-12	0.8641	chr1:63019630	chr1:63247042	rs10889377	c	t	0.0498	0.0068	92663	4.4e-13	0.8641	chr1:63019630	C	T	0.838241	0.578597	0.867276	-0.0104669	0.0188444	20799
rs2965189	chr19:19380518	chr19:19519518	rs2965189	t	g	0.0083	0.0051	92272	0.1279	0.3285	chr19:19380518	chr19:19519518	rs2965189	g	t	0.0371	0.0054	82650.9	4.45e-11	0.6715	chr19:19380518	chr19:19519518	rs2965189	g	t	0.0367	0.0049	86289	2.59e-12	0.6715	chr19:19380518	chr19:19519518	rs2965189	g	t	0.0377	0.0051	92176.9	1.2e-12	0.6715	chr19:19380518	G	T	0.636265	0.0753235	0.335811	0.0259319	0.0145808	21669
rs7724832	chr5:156313948	chr5:156381370	rs7724832	a	g	0.0039	0.0052	92709	0.4825	0.6926	chr5:156313948	chr5:156381370	rs7724832	a	g	0.0326	0.0055	83066.9	1.54e-08	0.6926	chr5:156313948	chr5:156381370	rs7724832	a	g	0.0226	0.005	86713.1	9.51e-06	0.6926	chr5:156313948	chr5:156381370	rs7724832	a	g	0.0376	0.0052	92617	1.41e-12	0.6926	chr5:156313948	G	A	0.32659	0.392597	0.551707	-0.0124591	0.0145735	21920
rs3890182	chr9:106687476	chr9:107647655	rs3890182	g	a	0.0896	0.0074	92775.3	4.6e-30	0.8826	chr9:106687476	chr9:107647655	rs3890182	g	a	0.0109	0.0078	83129.2	0.231	0.8826	chr9:106687476	chr9:107647655	rs3890182	g	a	0.0227	0.0071	86775.2	0.004634	0.8826	chr9:106687476	chr9:107647655	rs3890182	g	a	0.0541	0.0074	92683.2	1.56e-12	0.8826	chr9:106687476	G	A	0.844763	0.439094	0.271999	0.016132	0.0208498	21822
rs2068834	chr2:27693043	chr2:27839539	rs2068834	c	t	0.0061	0.0054	92742.1	0.2998	0.2836	chr2:27693043	chr2:27839539	rs2068834	c	t	0.0158	0.0057	83110	0.009909	0.2836	chr2:27693043	chr2:27839539	rs2068834	c	t	0.0803	0.0052	86752	2.63e-48	0.2836	chr2:27693043	chr2:27839539	rs2068834	c	t	0.0391	0.0054	92650	1.64e-12	0.2836	chr2:27693043	C	T	0.273353	0.11695	0.203783	0.0246319	0.0157121	21910
rs7546879	chr1:63011784	chr1:63239196	rs7546879	c	t	0.0113	0.0067	92763.6	0.09144	0.8681	chr1:63011784	chr1:63239196	rs7546879	c	t	0.0269	0.0072	83118.1	0.0003159	0.8681	chr1:63011784	chr1:63239196	rs7546879	c	t	0.0492	0.0065	86760	8.77e-13	0.8681	chr1:63011784	chr1:63239196	rs7546879	c	t	0.0487	0.0068	92670.3	1.87e-12	0.8681	chr1:63011784	C	T	0.839733	0.583928	0.957122	-0.0103741	0.0189428	21419
rs6756501	chr2:21072310	chr2:21218805	rs6756501	c	t	0.0179	0.0059	92790.9	0.003944	0.7652	chr2:21072310	chr2:21218805	rs6756501	c	t	0.05	0.0063	83143	5.58e-14	0.7652	chr2:21072310	chr2:21218805	rs6756501	t	c	0.0204	0.0058	86788	0.0004218	0.2348	chr2:21072310	chr2:21218805	rs6756501	c	t	0.0423	0.006	92701.2	2.08e-12	0.7652	chr2:21072310	C	T	0.809307	0.129968	0.651143	-0.0267923	0.0176937	20979
rs7928320	chr11:116447963	chr11:116942753	rs7928320	t	c	0.0386	0.0062	92774.5	3.5e-09	0.1609	chr11:116447963	chr11:116942753	rs7928320	t	c	0.0076	0.0066	83125	0.2805	0.1609	chr11:116447963	chr11:116942753	rs7928320	t	c	0.042	0.006	86764	9.94e-11	0.1609	chr11:116447963	chr11:116942753	rs7928320	t	c	0.0453	0.0063	92673.5	2.44e-12	0.1609	chr11:116447963	C	T	0.816966	0.764819	0.761813	-0.0053325	0.0178251	20807
rs6544366	chr2:21057522	chr2:21204025	rs6544366	t	g	0.0614	0.0055	92768	3.47e-25	0.2573	chr2:21057522	chr2:21204025	rs6544366	g	t	0.0548	0.0059	83121	8.38e-19	0.7427	chr2:21057522	chr2:21204025	rs6544366	g	t	0.0634	0.0054	86760.9	7.58e-28	0.7427	chr2:21057522	chr2:21204025	rs6544366	g	t	0.0393	0.0056	92668.9	4.13e-12	0.7427	chr2:21057522	G	T	0.755998	0.0126576	0.903717	0.0402871	0.0161584	21737
rs34340	chr5:74967855	chr5:74932099	rs34340	g	t	0.0046	0.0055	92774	0.4097	0.2639	chr5:74967855	chr5:74932099	rs34340	g	t	0.0436	0.0058	83118	9.62e-13	0.2639	chr5:74967855	chr5:74932099	rs34340	g	t	0.0004	0.0053	86764	0.9658	0.2639	chr5:74967855	chr5:74932099	rs34340	g	t	0.038	0.0055	92683	2.1e-11	0.2639	chr5:74967855	G	T	0.269201	0.961526	0.730007	0.0007635	0.0158286	21848
rs11779870	chr8:9249133	chr8:9211723	rs11779870	g	a	0.0639	0.0074	92480.1	8.12e-16	0.90237	chr8:9249133	chr8:9211723	rs11779870	g	a	0.0371	0.0079	82856.9	8.98e-06	0.90237	chr8:9249133	chr8:9211723	rs11779870	a	g	0.0096	0.0073	86490.8	0.2888	0.09763	chr8:9249133	chr8:9211723	rs11779870	g	a	0.051	0.0075	92364.9	3.79e-11	0.90237	chr8:9249133	G	A	0.862429	0.658886	0.105773	0.0097951	0.0221884	21099
rs4332138	chr8:9237661	chr8:9200251	rs4332138	c	t	0.066	0.0074	92471.9	1.32e-16	0.90501	chr8:9237661	chr8:9200251	rs4332138	c	t	0.0369	0.008	82848	1.14e-05	0.90501	chr8:9237661	chr8:9200251	rs4332138	t	c	0.0119	0.0073	86483.1	0.1759	0.09499	chr8:9237661	chr8:9200251	rs4332138	c	t	0.0501	0.0075	92358.3	1.07e-10	0.90501	chr8:9237661	C	T	0.890502	0.530195	0.14086	0.014075	0.0224228	21232
rs12125986	chr1:63106019	chr1:63333431	rs12125986	t	a	0.0112	0.0067	92672.5	0.1107	0.8641	chr1:63106019	chr1:63333431	rs12125986	t	a	0.0271	0.0071	83051	0.0002173	0.8641	chr1:63106019	chr1:63333431	rs12125986	t	a	0.0405	0.0065	86688.1	2.59e-09	0.8641	chr1:63106019	chr1:63333431	rs12125986	t	a	0.0438	0.0068	92577.4	1.14e-10	0.8641	chr1:63106019	T	A	0.815002	0.6875	0.957673	-0.0075228	0.0187017	21886
rs6734059	chr2:27661658	chr2:27808154	rs6734059	t	c	0.0009	0.0058	92776	0.8579	0.8008	chr2:27661658	chr2:27808154	rs6734059	t	c	0.0211	0.0061	83131	0.001146	0.8008	chr2:27661658	chr2:27808154	rs6734059	t	c	0.0588	0.0056	86774	3.37e-22	0.8008	chr2:27661658	chr2:27808154	rs6734059	t	c	0.0391	0.0058	92682	1.28e-10	0.8008	chr2:27661658	C	T	0.237936	0.213846	0.763472	-0.0205856	0.0165604	21836
rs6719960	chr2:27683571	chr2:27830067	rs6719960	a	g	0.0012	0.0058	92776	0.815	0.7968	chr2:27683571	chr2:27830067	rs6719960	a	g	0.0208	0.0061	83131	0.00137	0.7968	chr2:27683571	chr2:27830067	rs6719960	a	g	0.0588	0.0056	86774	2.8e-22	0.7968	chr2:27683571	chr2:27830067	rs6719960	a	g	0.0389	0.0058	92681	1.53e-10	0.7968	chr2:27683571	G	A	0.217032	0.174463	0.575551	-0.0226765	0.0166984	21446
rs6704596	chr2:27650431	chr2:27796927	rs6704596	a	g	0.0012	0.0058	92775	0.8094	0.8021	chr2:27650431	chr2:27796927	rs6704596	a	g	0.0207	0.0061	83130	0.001396	0.8021	chr2:27650431	chr2:27796927	rs6704596	a	g	0.0583	0.0056	86774	7.17e-22	0.8021	chr2:27650431	chr2:27796927	rs6704596	a	g	0.0387	0.0058	92682	1.64e-10	0.8021	chr2:27650431	G	A	0.216574	0.129368	0.678347	-0.025395	0.0167448	20767
rs217358	chr7:44588811	chr7:44622286	rs217358	a	g	0.0027	0.0049	92703	0.5705	0.4235	chr7:44588811	chr7:44622286	rs217358	g	a	0.0341	0.0052	83067	4.72e-10	0.5765	chr7:44588811	chr7:44622286	rs217358	g	a	0.0088	0.0048	86713	0.07878	0.5765	chr7:44588811	chr7:44622286	rs217358	g	a	0.0326	0.005	92612	1.72e-10	0.5765	chr7:44588811	G	A	0.554248	0.0627433	0.184718	0.0257155	0.0138181	21832
rs217379	chr7:44573697	chr7:44607172	rs217379	t	c	0.0028	0.0049	91755	0.5797	0.4261	chr7:44573697	chr7:44607172	rs217379	c	t	0.0343	0.0052	82124	4.65e-10	0.5739	chr7:44573697	chr7:44607172	rs217379	c	t	0.0089	0.0048	85682	0.08121	0.5739	chr7:44573697	chr7:44607172	rs217379	c	t	0.0329	0.005	91581.9	1.74e-10	0.5739	chr7:44573697	C	T	0.553754	0.123132	0.186396	0.0215169	0.0139561	20805
rs7244811	chr18:45410728	chr18:47156730	rs7244811	a	g	0.0489	0.0056	92809.1	3.02e-17	0.7335	chr18:45410728	chr18:47156730	rs7244811	a	g	0.0158	0.0059	83158	0.01563	0.7335	chr18:45410728	chr18:47156730	rs7244811	a	g	0.0035	0.0054	86802.9	0.4986	0.7335	chr18:45410728	chr18:47156730	rs7244811	a	g	0.0372	0.0056	92716	1.96e-10	0.7335	chr18:45410728	G	A	0.229051	0.134334	0.540971	-0.0249526	0.0166658	21592
rs4268379	chr1:109579760	chr1:109778237	rs4268379	c	t	0.0086	0.0048	92762.1	0.08728	0.4815	chr1:109579760	chr1:109778237	rs4268379	t	c	0.0391	0.0051	83114	5.25e-13	0.5185	chr1:109579760	chr1:109778237	rs4268379	t	c	0.0002	0.0047	86766	0.9799	0.5185	chr1:109579760	chr1:109778237	rs4268379	t	c	0.0313	0.0049	92672	3.2e-10	0.5185	chr1:109579760	C	T	0.502871	0.0095419	0.503228	-0.0357084	0.0137764	21770
rs4704231	chr5:75022332	chr5:74986576	rs4704231	a	g	0.005	0.0053	92798	0.3763	0.2757	chr5:75022332	chr5:74986576	rs4704231	a	g	0.034	0.0056	83153	1.18e-08	0.2757	chr5:75022332	chr5:74986576	rs4704231	g	a	0.0004	0.0052	86795	0.9536	0.7243	chr5:75022332	chr5:74986576	rs4704231	a	g	0.0341	0.0054	92704	5.9e-10	0.2757	chr5:75022332	G	A	0.696099	0.752699	0.371254	0.0048339	0.0153417	20803
rs2307113	chr5:75034020	chr5:74998264	rs2307113	a	g	0.0046	0.0053	92680	0.4137	0.2757	chr5:75034020	chr5:74998264	rs2307113	a	g	0.0342	0.0056	83053.1	1.01e-08	0.2757	chr5:75034020	chr5:74998264	rs2307113	g	a	0.0005	0.0052	86690	0.973	0.7243	chr5:75034020	chr5:74998264	rs2307113	a	g	0.0342	0.0054	92585.1	6.13e-10	0.2757	chr5:75034020	G	A	0.696581	0.682017	0.401823	0.0062304	0.0152067	21935
rs4665383	chr2:27645059	chr2:27791555	rs4665383	g	c	0.0025	0.0055	92578.1	0.6869	0.2731	chr2:27645059	chr2:27791555	rs4665383	g	c	0.0149	0.0058	82963.9	0.01618	0.2731	chr2:27645059	chr2:27791555	rs4665383	g	c	0.0763	0.0053	86601	1.51e-42	0.2731	chr2:27645059	chr2:27791555	rs4665383	g	c	0.0344	0.0056	92480	7.25e-10	0.2731	chr2:27645059	C	G	0.754168	0.688366	0.162447	-0.0064802	0.0161571	21039
rs520354	chr2:21113117	chr2:21259612	rs520354	g	a	0.0305	0.0048	92768.9	3.16e-09	0.4921	chr2:21113117	chr2:21259612	rs520354	a	g	0.0434	0.0051	83125	1.05e-15	0.5079	chr2:21113117	chr2:21259612	rs520354	a	g	0.0237	0.0047	86770	4.71e-06	0.5079	chr2:21113117	chr2:21259612	rs520354	a	g	0.0299	0.0049	92679	1.38e-09	0.5079	chr2:21113117	G	A	0.47913	0.252351	0.469026	-0.0162523	0.0141984	21431
rs16940170	chr15:56471574	chr15:58684282	rs16940170	a	g	0.073	0.0067	92759.9	2.51e-24	0.1583	chr15:56471574	chr15:58684282	rs16940170	a	g	0.0025	0.0072	83113	0.7288	0.1583	chr15:56471574	chr15:58684282	rs16940170	a	g	0.0198	0.0066	86759.4	0.007578	0.1583	chr15:56471574	chr15:58684282	rs16940170	a	g	0.043	0.0068	92668.4	1.96e-09	0.1583	chr15:56471574	G	A	0.839301	0.343458	0.714546	-0.0191274	0.0201903	21757
rs16940168	chr15:56471446	chr15:58684154	rs16940168	t	a	0.0741	0.0071	92641.9	3.86e-22	0.1398	chr15:56471446	chr15:58684154	rs16940168	t	a	0.0064	0.0076	82998	0.3991	0.1398	chr15:56471446	chr15:58684154	rs16940168	t	a	0.0247	0.007	86645.1	0.001319	0.1398	chr15:56471446	chr15:58684154	rs16940168	t	a	0.0454	0.0072	92550	2.14e-09	0.1398	chr15:56471446	T	A	0.125328	0.556724	0.573513	0.0123282	0.0209765	21688
rs17406109	chr8:126552322	chr8:126483140	rs17406109	c	t	0.0051	0.0063	92771.8	0.5046	0.8285	chr8:126552322	chr8:126483140	rs17406109	t	c	0.0395	0.0067	83128	4.12e-08	0.1715	chr8:126552322	chr8:126483140	rs17406109	t	c	0.032	0.0062	86769.9	6.33e-07	0.1715	chr8:126552322	chr8:126483140	rs17406109	t	c	0.0397	0.0064	92676.8	2.36e-09	0.1715	chr8:126552322	C	T	0.843966	0.15401	0.0132335	-0.0271016	0.0190119	20783
rs6711016	chr2:20986833	chr2:21123352	rs6711016	a	c	0.0579	0.0055	92776	7.33e-23	0.2454	chr2:20986833	chr2:21123352	rs6711016	c	a	0.0504	0.0059	83121	4.92e-16	0.7546	chr2:20986833	chr2:21123352	rs6711016	c	a	0.059	0.0054	86766	2.15e-24	0.7546	chr2:20986833	chr2:21123352	rs6711016	c	a	0.0339	0.0056	92680	2.45e-09	0.7546	chr2:20986833	C	A	0.739474	0.0634611	0.882046	0.0302388	0.0162929	21466
rs16940174	chr15:56473630	chr15:58686338	rs16940174	a	g	0.0748	0.0068	92763.2	8.28e-25	0.157	chr15:56473630	chr15:58686338	rs16940174	a	g	0.0009	0.0073	83113.9	0.8766	0.157	chr15:56473630	chr15:58686338	rs16940174	a	g	0.0203	0.0067	86762.5	0.006498	0.157	chr15:56473630	chr15:58686338	rs16940174	a	g	0.043	0.0069	92671.5	2.88e-09	0.157	chr15:56473630	G	A	0.840983	0.325962	0.664532	-0.0200126	0.0203736	21734
rs12545963	chr8:126555299	chr8:126486117	rs12545963	c	t	0.0054	0.0063	92756.5	0.4773	0.8285	chr8:126555299	chr8:126486117	rs12545963	t	c	0.0393	0.0068	83114	5.51e-08	0.1715	chr8:126555299	chr8:126486117	rs12545963	t	c	0.0324	0.0062	86755.6	4.64e-07	0.1715	chr8:126555299	chr8:126486117	rs12545963	t	c	0.0394	0.0064	92665.4	3.03e-09	0.1715	chr8:126555299	C	T	0.843985	0.148886	0.0128848	-0.0274451	0.0190132	20783
rs3935557	chr2:21005206	chr2:21141725	rs3935557	a	g	0.0191	0.0062	92784.1	0.003386	0.7942	chr2:21005206	chr2:21141725	rs3935557	a	g	0.0401	0.0066	83137.9	1.61e-08	0.7942	chr2:21005206	chr2:21141725	rs3935557	g	a	0.018	0.0061	86783	0.004235	0.2058	chr2:21005206	chr2:21141725	rs3935557	a	g	0.0385	0.0063	92692.2	3.4e-09	0.7942	chr2:21005206	G	A	0.175313	0.210156	0.646006	0.0229381	0.0183046	21170
rs8032310	chr15:56475154	chr15:58687862	rs8032310	a	g	0.0729	0.0067	92767.3	6.09e-24	0.1623	chr15:56475154	chr15:58687862	rs8032310	a	g	0.0017	0.0072	83118	0.8085	0.1623	chr15:56475154	chr15:58687862	rs8032310	a	g	0.0213	0.0066	86765.8	0.00356	0.1623	chr15:56475154	chr15:58687862	rs8032310	a	g	0.0424	0.0069	92675.1	3.44e-09	0.1623	chr15:56475154	G	A	0.839362	0.502827	0.849312	-0.0136695	0.0204008	21284
rs10515198	chr5:74677316	chr5:74641560	rs10515198	g	a	0.0123	0.008	92778.5	0.1527	0.8971	chr5:74677316	chr5:74641560	rs10515198	a	g	0.0583	0.0085	83124.4	1.27e-10	0.1029	chr5:74677316	chr5:74641560	rs10515198	a	g	0.008	0.0078	86769.4	0.3737	0.1029	chr5:74677316	chr5:74641560	rs10515198	a	g	0.0485	0.0081	92685.6	5.92e-09	0.1029	chr5:74677316	G	A	0.876179	0.0191691	0.117226	-0.0545415	0.0232862	20827
rs11742194	chr5:74682634	chr5:74646878	rs11742194	c	t	0.0121	0.008	92794.2	0.1617	0.8971	chr5:74682634	chr5:74646878	rs11742194	t	c	0.0578	0.0085	83138.2	1.8e-10	0.1029	chr5:74682634	chr5:74646878	rs11742194	t	c	0.0072	0.0078	86784.2	0.4235	0.1029	chr5:74682634	chr5:74646878	rs11742194	t	c	0.0482	0.0081	92703.2	6.88e-09	0.1029	chr5:74682634	C	T	0.904404	0.019772	0.118222	-0.0542711	0.0232859	20828
rs217381	chr7:44572742	chr7:44606217	rs217381	g	c	0.0041	0.0049	92594	0.4347	0.4077	chr7:44572742	chr7:44606217	rs217381	c	g	0.032	0.0052	82976	4.01e-09	0.5923	chr7:44572742	chr7:44606217	rs217381	c	g	0.0078	0.0048	86615	0.1411	0.5923	chr7:44572742	chr7:44606217	rs217381	c	g	0.0294	0.005	92505	7.94e-09	0.5923	chr7:44572742	C	G	0.57537	0.0559827	0.31352	0.0273864	0.0143296	21543
rs6029609	chr20:39344799	chr20:39911385	rs6029609	g	a	0.0069	0.0048	91529	0.1866	0.4565	chr20:39344799	chr20:39911385	rs6029609	g	a	0.0373	0.0051	81888	3.67e-12	0.4565	chr20:39344799	chr20:39911385	rs6029609	g	a	0.0034	0.0047	85530	0.2541	0.4565	chr20:39344799	chr20:39911385	rs6029609	g	a	0.0282	0.0049	91427.1	8.3e-09	0.4565	chr20:39344799	G	A	0.466282	0.102327	0.107447	0.0227446	0.0139224	21672
rs2183470	chr6:160635083	chr6:160715093	rs2183470	c	t	0.0064	0.007	92773.4	0.3513	0.8602	chr6:160635083	chr6:160715093	rs2183470	t	c	0.0496	0.0074	83128.3	4.45e-10	0.1398	chr6:160635083	chr6:160715093	rs2183470	t	c	0.0098	0.0067	86770.6	0.2023	0.1398	chr6:160635083	chr6:160715093	rs2183470	t	c	0.0429	0.0071	92671.4	8.83e-09	0.1398	chr6:160635083	C	T	0.866129	4.82e-05	0.397449	-0.0818343	0.0201361	20791
rs2777799	chr9:106598880	chr9:107559059	rs2777799	a	g	0.065	0.008	92776.2	1.95e-14	0.8879	chr9:106598880	chr9:107559059	rs2777799	a	g	0.0147	0.0084	83129	0.08034	0.8879	chr9:106598880	chr9:107559059	rs2777799	g	a	0.0074	0.0077	86774.9	0.4574	0.1121	chr9:106598880	chr9:107559059	rs2777799	a	g	0.0464	0.008	92684.9	1.02e-08	0.8879	chr9:106598880	G	A	0.127451	0.339938	0.0949247	-0.0200971	0.0210598	21287
rs3103349	chr6:160660711	chr6:160740721	rs3103349	c	t	0.0069	0.007	92758.1	0.3195	0.8602	chr6:160660711	chr6:160740721	rs3103349	t	c	0.0493	0.0074	83112.9	5.72e-10	0.1398	chr6:160660711	chr6:160740721	rs3103349	t	c	0.0104	0.0067	86757.1	0.1821	0.1398	chr6:160660711	chr6:160740721	rs3103349	t	c	0.0426	0.0071	92658.1	1.04e-08	0.1398	chr6:160660711	C	T	0.865926	1.92e-05	0.273551	-0.0853913	0.0199815	21890
rs3120151	chr6:160637462	chr6:160717472	rs3120151	c	t	0.0067	0.007	92764.3	0.3316	0.8602	chr6:160637462	chr6:160717472	rs3120151	t	c	0.0494	0.0074	83119.2	5.03e-10	0.1398	chr6:160637462	chr6:160717472	rs3120151	t	c	0.0098	0.0067	86764.5	0.2058	0.1398	chr6:160637462	chr6:160717472	rs3120151	t	c	0.0426	0.0071	92663.4	1.11e-08	0.1398	chr6:160637462	C	T	0.866096	4.7e-05	0.392664	-0.0819479	0.0201333	20801
rs3103350	chr6:160642995	chr6:160723005	rs3103350	t	c	0.0066	0.007	92748.3	0.3328	0.8602	chr6:160642995	chr6:160723005	rs3103350	c	t	0.0492	0.0074	83106.1	6.25e-10	0.1398	chr6:160642995	chr6:160723005	rs3103350	c	t	0.0102	0.0067	86751.4	0.1979	0.1398	chr6:160642995	chr6:160723005	rs3103350	c	t	0.0425	0.0071	92650.3	1.22e-08	0.1398	chr6:160642995	C	T	0.159158	4.47e-05	0.390349	0.0821578	0.0201273	20811
rs174455	chr11:61412693	chr11:61656117	rs174455	a	g	0.0161	0.005	92737	0.002002	0.6253	chr11:61412693	chr11:61656117	rs174455	a	g	0.0331	0.0053	83093.9	2.12e-09	0.6253	chr11:61412693	chr11:61656117	rs174455	g	a	0.0235	0.0048	86735.9	1.33e-06	0.3747	chr11:61412693	chr11:61656117	rs174455	a	g	0.0288	0.005	92639.1	1.35e-08	0.6253	chr11:61412693	G	A	0.368986	0.443123	0.539219	-0.0111743	0.0145702	21738
rs9295125	chr6:160498261	chr6:160578271	rs9295125	t	g	0.0007	0.005	92719	0.9019	0.3997	chr6:160498261	chr6:160578271	rs9295125	g	t	0.0301	0.0053	83075	4.68e-08	0.6003	chr6:160498261	chr6:160578271	rs9295125	g	t	0.0126	0.0048	86718	0.006784	0.6003	chr6:160498261	chr6:160578271	rs9295125	g	t	0.0287	0.005	92618	3.86e-08	0.6003	chr6:160498261	G	T	0.60424	0.0209341	0.00429932	0.0591731	0.0256253	21734
rs17648288	chr5:74732394	chr5:74696638	rs17648288	c	g	0.0131	0.0081	92677.6	0.1265	0.8984	chr5:74732394	chr5:74696638	rs17648288	g	c	0.056	0.0086	83037	8.67e-10	0.1016	chr5:74732394	chr5:74696638	rs17648288	g	c	0.0045	0.0078	86680	0.6392	0.1016	chr5:74732394	chr5:74696638	rs17648288	g	c	0.0458	0.0082	92583.9	4.33e-08	0.1016	chr5:74732394	C	G	0.905141	0.0247518	0.180896	-0.0522845	0.0232866	21900
rs6589589	chr11:116437638	chr11:116932428	rs6589589	c	t	0.0115	0.0073	92771.6	0.1571	0.8522	chr11:116437638	chr11:116932428	rs6589589	t	c	0.0236	0.0078	83121	0.007954	0.1478	chr11:116437638	chr11:116932428	rs6589589	t	c	0.096	0.0071	86761.6	3.3e-36	0.1478	chr11:116437638	chr11:116932428	rs6589589	t	c	0.0416	0.0074	92672.6	4.87e-08	0.1478	chr11:116437638	C	T	0.877207	0.0482395	0.0354211	-0.0416125	0.0210669	20810
rs5744707	chr5:74926374	chr5:74890618	rs5744707	a	g	0.0134	0.008	92771.9	0.1209	0.8971	chr5:74926374	chr5:74890618	rs5744707	g	a	0.0524	0.0085	83118.9	6.63e-09	0.1029	chr5:74926374	chr5:74890618	rs5744707	g	a	0.0048	0.0078	86765.9	0.6097	0.1029	chr5:74926374	chr5:74890618	rs5744707	g	a	0.044	0.0081	92681.9	1.17e-07	0.1029	chr5:74926374	G	A	0.0962593	0.0160268	0.136811	0.0562857	0.0233715	21284
rs4938355	chr11:116558885	chr11:117053675	rs4938355	a	g	0.0005	0.0066	92763.6	0.9426	0.8747	chr11:116558885	chr11:117053675	rs4938355	g	a	0.0161	0.0071	83115	0.03589	0.1253	chr11:116558885	chr11:117053675	rs4938355	g	a	0.064	0.0065	86755.8	2.63e-18	0.1253	chr11:116558885	chr11:117053675	rs4938355	g	a	0.0349	0.0067	92666.6	2.04e-07	0.1253	chr11:116558885	G	A	0.133458	0.0539939	0.43406	0.0395923	0.0205473	21017
rs603446	chr11:116159645	chr11:116654435	rs603446	t	c	0.0054	0.0049	92750	0.3431	0.4472	chr11:116159645	chr11:116654435	rs603446	c	t	0.0089	0.0052	83100	0.1029	0.5528	chr11:116159645	chr11:116654435	rs603446	c	t	0.0553	0.0047	86741	1.05e-26	0.5528	chr11:116159645	chr11:116654435	rs603446	c	t	0.026	0.0049	92651	2.34e-07	0.5528	chr11:116159645	C	T	0.547223	0.522671	0.116228	0.0089108	0.0139398	21492
rs7008413	chr8:9265813	chr8:9228403	rs7008413	a	c	0.0504	0.0072	92486	1.32e-10	0.8931	chr8:9265813	chr8:9228403	rs7008413	a	c	0.0258	0.0077	82863.1	0.001752	0.8931	chr8:9265813	chr8:9228403	rs7008413	c	a	0.0062	0.0071	86496.5	0.6378	0.1069	chr8:9265813	chr8:9228403	rs7008413	a	c	0.0392	0.0073	92372.3	2.45e-07	0.8931	chr8:9265813	C	A	0.105001	0.983417	0.162859	0.0004785	0.0230223	21470
rs713286	chr8:9209145	chr8:9171735	rs713286	t	c	0.0554	0.0088	92485.1	8.8e-09	0.92216	chr8:9209145	chr8:9171735	rs713286	t	c	0.0417	0.0095	82860.8	1.99e-05	0.92216	chr8:9209145	chr8:9171735	rs713286	c	t	0.0268	0.0087	86495.8	0.007423	0.07784	chr8:9209145	chr8:9171735	rs713286	t	c	0.0456	0.0089	92369.3	3.8e-07	0.92216	chr8:9209145	C	T	0.0970652	0.757668	0.270984	-0.0088478	0.0286757	21559
rs1919129	chr2:27672225	chr2:27818721	rs1919129	g	c	0	0.0058	92719	0.9759	0.2005	chr2:27672225	chr2:27818721	rs1919129	c	g	0.0132	0.0061	83082	0.04018	0.7995	chr2:27672225	chr2:27818721	rs1919129	c	g	0.0517	0.0056	86725	1.88e-17	0.7995	chr2:27672225	chr2:27818721	rs1919129	c	g	0.0305	0.0058	92625	4.28e-07	0.7995	chr2:27672225	C	G	0.782612	0.117624	0.691015	0.0261739	0.0167264	20778
rs6129800	chr20:39347444	chr20:39914030	rs6129800	g	a	0.0005	0.0057	92746	0.9977	0.8074	chr20:39347444	chr20:39914030	rs6129800	a	g	0.0358	0.0061	83105	2.15e-08	0.1926	chr20:39347444	chr20:39914030	rs6129800	a	g	0.0093	0.0056	86749	0.06468	0.1926	chr20:39347444	chr20:39914030	rs6129800	a	g	0.0287	0.0058	92647	7.96e-07	0.1926	chr20:39347444	G	A	0.770286	0.706214	0.495905	-0.0064021	0.0169842	21389
rs12799766	chr11:116063637	chr11:116558427	rs12799766	g	a	0.0358	0.0055	92763	1.87e-09	0.781	chr11:116063637	chr11:116558427	rs12799766	a	g	0.0178	0.0059	83116	0.004336	0.219	chr11:116063637	chr11:116558427	rs12799766	a	g	0.0838	0.0054	86757	5.61e-45	0.219	chr11:116063637	chr11:116558427	rs12799766	a	g	0.0277	0.0056	92665	8.28e-07	0.219	chr11:116063637	G	A	0.734143	0.0146828	0.377599	-0.0389534	0.0159638	20831
rs4812491	chr20:39363022	chr20:39929608	rs4812491	g	a	0.0004	0.0057	92728	0.9967	0.8074	chr20:39363022	chr20:39929608	rs4812491	a	g	0.036	0.0061	83089.1	1.81e-08	0.1926	chr20:39363022	chr20:39929608	rs4812491	a	g	0.009	0.0056	86732	0.0753	0.1926	chr20:39363022	chr20:39929608	rs4812491	a	g	0.0287	0.0058	92627.1	8.41e-07	0.1926	chr20:39363022	G	A	0.770478	0.795372	0.569318	-0.0044002	0.016967	20776
rs4622454	chr15:56433624	chr15:58646332	rs4622454	t	c	0.034	0.0049	92762	3.26e-11	0.3641	chr15:56433624	chr15:58646332	rs4622454	t	c	0.0067	0.0052	83116	0.2134	0.3641	chr15:56433624	chr15:58646332	rs4622454	t	c	0.0123	0.0048	86761	0.01519	0.3641	chr15:56433624	chr15:58646332	rs4622454	t	c	0.0251	0.005	92669	8.88e-07	0.3641	chr15:56433624	C	T	0.607376	0.837366	0.757243	0.0029518	0.0143803	21309
rs17034539	chr1:109549158	chr1:109747635	rs17034539	t	c	0.0126	0.0065	92780.3	0.07104	0.1689	chr1:109549158	chr1:109747635	rs17034539	c	t	0.0521	0.007	83128	2.73e-12	0.8311	chr1:109549158	chr1:109747635	rs17034539	c	t	0.0098	0.0064	86778.9	0.1558	0.8311	chr1:109549158	chr1:109747635	rs17034539	c	t	0.0326	0.0066	92691.4	1.48e-06	0.8311	chr1:109549158	C	T	0.851916	0.196002	0.574495	0.0255487	0.0197588	21602
rs180344	chr11:116118394	chr11:116613184	rs180344	c	t	0.0039	0.0048	92766.1	0.491	0.4512	chr11:116118394	chr11:116613184	rs180344	t	c	0.008	0.0051	83115.1	0.1449	0.5488	chr11:116118394	chr11:116613184	rs180344	t	c	0.0528	0.0047	86756	1.81e-24	0.5488	chr11:116118394	chr11:116613184	rs180344	t	c	0.0242	0.0049	92666	1.55e-06	0.5488	chr11:116118394	C	T	0.458968	0.785325	0.0813875	-0.0037871	0.0139034	21544
rs11802413	chr1:25633507	chr1:25760920	rs11802413	c	t	0.0053	0.0048	92713	0.3257	0.4631	chr1:25633507	chr1:25760920	rs11802413	t	c	0.0318	0.0051	83070	3.43e-09	0.5369	chr1:25633507	chr1:25760920	rs11802413	t	c	0.0069	0.0047	86716	0.1256	0.5369	chr1:25633507	chr1:25760920	rs11802413	t	c	0.0232	0.0049	92624	2.83e-06	0.5369	chr1:25633507	C	T	0.465129	0.469833	0.959923	-0.010009	0.0138485	21885
rs926438	chr1:25626225	chr1:25753638	rs926438	c	t	0.0064	0.0048	92608	0.2483	0.4617	chr1:25626225	chr1:25753638	rs926438	t	c	0.0316	0.0051	82988	5.16e-09	0.5383	chr1:25626225	chr1:25753638	rs926438	t	c	0.0073	0.0047	86631	0.1149	0.5383	chr1:25626225	chr1:25753638	rs926438	t	c	0.0229	0.0049	92516	4.07e-06	0.5383	chr1:25626225	C	T	0.466172	0.476937	0.97388	-0.0098335	0.0138259	21913
rs4783962	chr16:55552539	chr16:56995038	rs4783962	c	t	0.0762	0.0056	92700.1	3.98e-37	0.7678	chr16:55552539	chr16:56995038	rs4783962	t	c	0.0153	0.006	83062	0.01342	0.2322	chr16:55552539	chr16:56995038	rs4783962	t	c	0.0125	0.0055	86690	0.01214	0.2322	chr16:55552539	chr16:56995038	rs4783962	c	t	0.028	0.0057	92580	4.11e-06	0.7678	chr16:55552539	C	T	0.775692	0.783126	0.855753	0.0048947	0.017783	21693
rs4938353	chr11:116551407	chr11:117046197	rs4938353	g	a	0.0323	0.0062	92774	9.45e-07	0.2045	chr11:116551407	chr11:117046197	rs4938353	a	g	0.0012	0.0066	83124	0.8847	0.7955	chr11:116551407	chr11:117046197	rs4938353	g	a	0.0382	0.006	86764	5.34e-10	0.2045	chr11:116551407	chr11:117046197	rs4938353	g	a	0.03	0.0063	92674	4.24e-06	0.2045	chr11:116551407	G	A	0.191142	0.343431	0.235068	0.0167913	0.0177234	20768
rs585002	chr9:15283513	chr9:15293513	rs585002	c	t	0.0439	0.0062	92761.9	3.62e-11	0.8193	chr9:15283513	chr9:15293513	rs585002	c	t	0.0101	0.0066	83112.1	0.1281	0.8193	chr9:15283513	chr9:15293513	rs585002	c	t	0.0165	0.006	86755	0.004093	0.8193	chr9:15283513	chr9:15293513	rs585002	c	t	0.0292	0.0063	92660.5	5.38e-06	0.8193	chr9:15283513	C	T	0.816985	0.395584	0.8179	0.0153639	0.0180851	21237
rs7241641	chr18:45531755	chr18:47277757	rs7241641	g	a	0.0449	0.0056	92750	6.18e-14	0.2533	chr18:45531755	chr18:47277757	rs7241641	g	a	0.0062	0.006	83108.1	0.3197	0.2533	chr18:45531755	chr18:47277757	rs7241641	a	g	0.0001	0.0055	86750.9	0.9896	0.7467	chr18:45531755	chr18:47277757	rs7241641	g	a	0.0266	0.0057	92656	5.48e-06	0.2533	chr18:45531755	G	A	0.24276	0.0358275	0.0529056	-0.0333333	0.0158815	21901
rs7560060	chr2:27911028	chr2:28057524	rs7560060	t	c	0.0035	0.0059	92774.1	0.5282	0.8047	chr2:27911028	chr2:28057524	rs7560060	t	c	0.0151	0.0063	83129	0.02707	0.8047	chr2:27911028	chr2:28057524	rs7560060	t	c	0.0436	0.0058	86772.1	8.62e-12	0.8047	chr2:27911028	chr2:28057524	rs7560060	t	c	0.0286	0.006	92680.1	5.87e-06	0.8047	chr2:27911028	C	T	0.210923	0.0275466	0.606164	-0.0391389	0.0177607	20791
rs12463914	chr2:27910863	chr2:28057359	rs12463914	c	t	0.0035	0.0059	92722.1	0.5325	0.8047	chr2:27910863	chr2:28057359	rs12463914	c	t	0.0156	0.0063	83083	0.02231	0.8047	chr2:27910863	chr2:28057359	rs12463914	c	t	0.0433	0.0058	86724.1	1.52e-11	0.8047	chr2:27910863	chr2:28057359	rs12463914	c	t	0.0285	0.006	92631.1	6.18e-06	0.8047	chr2:27910863	C	T	0.811496	0.0277316	0.609941	0.0390938	0.0177613	20793
rs6507952	chr18:45532145	chr18:47278147	rs6507952	t	c	0.0447	0.0056	92777	8.17e-14	0.2559	chr18:45532145	chr18:47278147	rs6507952	t	c	0.0062	0.006	83127	0.3169	0.2559	chr18:45532145	chr18:47278147	rs6507952	c	t	0.0001	0.0055	86772	0.9897	0.7441	chr18:45532145	chr18:47278147	rs6507952	t	c	0.0264	0.0057	92685	6.63e-06	0.2559	chr18:45532145	C	T	0.757385	0.0293611	0.0394219	0.0346158	0.015889	21922
rs8176720	chr9:135122694	chr9:136132873	rs8176720	t	c	0.0093	0.005	92366.1	0.08322	0.6636	chr9:135122694	chr9:136132873	rs8176720	t	c	0.0325	0.0054	82773	7.8e-09	0.6636	chr9:135122694	chr9:136132873	rs8176720	c	t	0.012	0.0049	86396.1	0.02843	0.3364	chr9:135122694	chr9:136132873	rs8176720	t	c	0.0237	0.0051	92255.1	6.78e-06	0.6636	chr9:135122694	C	T	0.369998	0.0598543	0.542009	-0.0269975	0.0143462	21721
rs499790	chr11:116024949	chr11:116519739	rs499790	c	t	0.0638	0.0073	92684.5	2.72e-15	0.8865	chr11:116024949	chr11:116519739	rs499790	t	c	0.0301	0.0078	83038.9	0.0003639	0.1135	chr11:116024949	chr11:116519739	rs499790	t	c	0.0985	0.0072	86681.1	4.25e-38	0.1135	chr11:116024949	chr11:116519739	rs499790	t	c	0.0298	0.0074	92586.4	6.78e-06	0.1135	chr11:116024949	C	T	0.904565	0.0048723	0.253921	-0.0663289	0.0235597	21694
rs4666021	chr2:27909385	chr2:28055881	rs4666021	a	g	0.0036	0.0059	92770.1	0.515	0.8047	chr2:27909385	chr2:28055881	rs4666021	a	g	0.0154	0.0063	83125	0.02457	0.8047	chr2:27909385	chr2:28055881	rs4666021	a	g	0.0431	0.0058	86767.1	1.64e-11	0.8047	chr2:27909385	chr2:28055881	rs4666021	a	g	0.0283	0.006	92674.1	7.17e-06	0.8047	chr2:27909385	G	A	0.188462	0.0301387	0.638621	-0.038519	0.0177649	20794
rs888192	chr12:108479480	chr12:109995097	rs888192	g	a	0.0274	0.0048	92705	3.3e-08	0.5554	chr12:108479480	chr12:109995097	rs888192	g	a	0.0109	0.0051	83074	0.03352	0.5554	chr12:108479480	chr12:109995097	rs888192	g	a	0.0074	0.0047	86715.1	0.0738	0.5554	chr12:108479480	chr12:109995097	rs888192	g	a	0.0212	0.0049	92608.1	1.45e-05	0.5554	chr12:108479480	G	A	0.527002	0.688096	0.442779	-0.0055725	0.0138812	21852
rs4666014	chr2:27872679	chr2:28019175	rs4666014	g	a	0.0053	0.0056	92760	0.3113	0.7731	chr2:27872679	chr2:28019175	rs4666014	g	a	0.0117	0.006	83114	0.07637	0.7731	chr2:27872679	chr2:28019175	rs4666014	g	a	0.0424	0.0055	86756	1.01e-11	0.7731	chr2:27872679	chr2:28019175	rs4666014	g	a	0.0261	0.0057	92665	1.5e-05	0.7731	chr2:27872679	G	A	0.767271	0.135369	0.433858	0.0251284	0.0168279	21597
rs11067231	chr12:108477986	chr12:109993603	rs11067231	a	c	0.0275	0.0048	92762.1	3.25e-08	0.5554	chr12:108477986	chr12:109993603	rs11067231	a	c	0.0109	0.0051	83116.1	0.03538	0.5554	chr12:108477986	chr12:109993603	rs11067231	a	c	0.0072	0.0047	86761	0.0789	0.5554	chr12:108477986	chr12:109993603	rs11067231	a	c	0.0212	0.0049	92664	1.68e-05	0.5554	chr12:108477986	C	A	0.46967	0.813916	0.346627	0.0032876	0.0139672	20819
rs1075467	chr12:108471318	chr12:109986935	rs1075467	a	g	0.0273	0.0048	92799	4.09e-08	0.5515	chr12:108471318	chr12:109986935	rs1075467	a	g	0.0107	0.0051	83152.9	0.03976	0.5515	chr12:108471318	chr12:109986935	rs1075467	a	g	0.0072	0.0047	86798.9	0.08424	0.5515	chr12:108471318	chr12:109986935	rs1075467	a	g	0.0208	0.0049	92701.9	1.97e-05	0.5515	chr12:108471318	G	A	0.468171	0.633005	0.407977	0.0066112	0.0138454	21931
rs108533	chr11:116106921	chr11:116601711	rs108533	t	a	0.0038	0.0048	92594.9	0.5037	0.4538	chr11:116106921	chr11:116601711	rs108533	a	t	0.0067	0.0051	82962	0.226	0.5462	chr11:116106921	chr11:116601711	rs108533	a	t	0.0447	0.0047	86599	2.96e-17	0.5462	chr11:116106921	chr11:116601711	rs108533	a	t	0.0213	0.0049	92494	2.18e-05	0.5462	chr11:116106921	T	A	0.463595	0.853055	0.263016	-0.0025637	0.0138415	21641
rs10774708	chr12:108377539	chr12:109893156	rs10774708	g	a	0.0283	0.0048	92785.9	1.26e-08	0.5541	chr12:108377539	chr12:109893156	rs10774708	g	a	0.0102	0.0051	83136	0.04768	0.5541	chr12:108377539	chr12:109893156	rs10774708	g	a	0.0072	0.0047	86781	0.09041	0.5541	chr12:108377539	chr12:109893156	rs10774708	g	a	0.0206	0.0049	92687.9	2.38e-05	0.5541	chr12:108377539	G	A	0.527145	0.728795	0.355159	-0.0048352	0.0139452	21641
rs1344063	chr2:21038026	chr2:21184545	rs1344063	c	t	0.0253	0.0048	92730	7.23e-07	0.5844	chr2:21038026	chr2:21184545	rs1344063	t	c	0.0299	0.0051	83087	2.69e-08	0.4156	chr2:21038026	chr2:21184545	rs1344063	t	c	0.026	0.0047	86731	1.56e-07	0.4156	chr2:21038026	chr2:21184545	rs1344063	t	c	0.0208	0.0049	92637	2.74e-05	0.4156	chr2:21038026	C	T	0.566826	0.448409	0.779881	-0.0105849	0.013963	21701
rs7308864	chr12:108355562	chr12:109871179	rs7308864	g	a	0.0273	0.0048	92802.9	3.95e-08	0.5594	chr12:108355562	chr12:109871179	rs7308864	g	a	0.0083	0.0051	83151.9	0.1093	0.5594	chr12:108355562	chr12:109871179	rs7308864	g	a	0.0042	0.0047	86799.1	0.2856	0.5594	chr12:108355562	chr12:109871179	rs7308864	g	a	0.0203	0.0049	92709	3.44e-05	0.5594	chr12:108355562	G	A	0.523887	0.55997	0.448218	-0.008132	0.0139513	21625
rs7571469	chr2:21057986	chr2:21204481	rs7571469	c	g	0.0285	0.0048	92694	2.08e-08	0.5792	chr2:21057986	chr2:21204481	rs7571469	g	c	0.0293	0.0051	83060	4.94e-08	0.4208	chr2:21057986	chr2:21204481	rs7571469	g	c	0.0297	0.0047	86705	2.85e-09	0.4208	chr2:21057986	chr2:21204481	rs7571469	g	c	0.0202	0.0049	92602	5.06e-05	0.4208	chr2:21057986	C	G	0.559176	0.374753	0.796553	-0.0124284	0.0140022	21493
rs6706209	chr2:27955442	chr2:28101938	rs6706209	t	c	0.0057	0.0055	92741.9	0.2701	0.7573	chr2:27955442	chr2:28101938	rs6706209	t	c	0.0115	0.0059	83100.1	0.07417	0.7573	chr2:27955442	chr2:28101938	rs6706209	t	c	0.0432	0.0054	86734.1	2.68e-12	0.7573	chr2:27955442	chr2:28101938	rs6706209	t	c	0.0238	0.0056	92632	5.6e-05	0.7573	chr2:27955442	C	T	0.23907	0.0307792	0.43357	-0.0360976	0.0167125	21387
rs3826164	chr16:66837818	chr16:68280317	rs3826164	a	g	0.0719	0.0072	92778.9	3.52e-20	0.1253	chr16:66837818	chr16:68280317	rs3826164	a	g	0.0007	0.0077	83126.9	0.9719	0.1253	chr16:66837818	chr16:68280317	rs3826164	g	a	0.0065	0.0071	86765.9	0.3027	0.8747	chr16:66837818	chr16:68280317	rs3826164	a	g	0.0316	0.0074	92679.9	6.25e-05	0.1253	chr16:66837818	G	A	0.865431	0.24795	0.104601	0.0255275	0.0220952	21857
rs12465000	chr2:28052928	chr2:28199424	rs12465000	a	g	0.0065	0.0055	92770	0.2136	0.7559	chr2:28052928	chr2:28199424	rs12465000	a	g	0.0115	0.0059	83124	0.07629	0.7559	chr2:28052928	chr2:28199424	rs12465000	a	g	0.0424	0.0054	86768	6.54e-12	0.7559	chr2:28052928	chr2:28199424	rs12465000	a	g	0.0234	0.0056	92676	7.95e-05	0.7559	chr2:28052928	G	A	0.219381	0.0387476	0.596347	-0.0345881	0.0167346	20782
rs7577342	chr2:28059085	chr2:28205581	rs7577342	t	c	0.0064	0.0055	92750	0.2234	0.7559	chr2:28059085	chr2:28205581	rs7577342	t	c	0.011	0.0059	83109	0.08921	0.7559	chr2:28059085	chr2:28205581	rs7577342	t	c	0.0428	0.0054	86749	4.93e-12	0.7559	chr2:28059085	chr2:28205581	rs7577342	t	c	0.0232	0.0056	92652	9.69e-05	0.7559	chr2:28059085	C	T	0.23901	0.0244023	0.433063	-0.0373554	0.016597	21882
rs9789416	chr2:21059557	chr2:21206052	rs9789416	g	a	0.029	0.0048	92754	1.26e-08	0.5805	chr2:21059557	chr2:21206052	rs9789416	a	g	0.0288	0.0051	83113	8.57e-08	0.4195	chr2:21059557	chr2:21206052	rs9789416	a	g	0.0293	0.0047	86758	3.81e-09	0.4195	chr2:21059557	chr2:21206052	rs9789416	a	g	0.0195	0.0049	92659	9.74e-05	0.4195	chr2:21059557	G	A	0.554122	0.478901	0.892817	-0.0099926	0.0141124	20993
rs7220650	chr17:34740694	chr17:37487168	rs7220650	t	c	0.0368	0.0057	92705	7.65e-10	0.7507	chr17:34740694	chr17:37487168	rs7220650	t	c	0.0006	0.006	83068.9	0.8991	0.7507	chr17:34740694	chr17:37487168	rs7220650	c	t	0.0115	0.0055	86711.1	0.0669	0.2493	chr17:34740694	chr17:37487168	rs7220650	t	c	0.0221	0.0057	92608	0.0001064	0.7507	chr17:34740694	C	T	0.265241	0.32324	0.928936	0.0156312	0.0158239	21634
rs1124324	chr16:66454988	chr16:67897487	rs1124324	t	c	0.0778	0.0071	92779.9	1.3e-24	0.1306	chr16:66454988	chr16:67897487	rs1124324	c	t	0.0031	0.0076	83126.9	0.6743	0.8694	chr16:66454988	chr16:67897487	rs1124324	c	t	0.0081	0.0069	86769.9	0.1905	0.8694	chr16:66454988	chr16:67897487	rs1124324	t	c	0.03	0.0072	92684.9	0.0001068	0.1306	chr16:66454988	C	T	0.887285	0.221424	0.649275	0.0262178	0.0214417	21848
rs2168785	chr17:34660661	chr17:37407135	rs2168785	t	c	0.0367	0.0057	92696.9	8.18e-10	0.7493	chr17:34660661	chr17:37407135	rs2168785	t	c	0.0006	0.006	83053	0.9094	0.7493	chr17:34660661	chr17:37407135	rs2168785	c	t	0.0111	0.0055	86695	0.07635	0.2507	chr17:34660661	chr17:37407135	rs2168785	t	c	0.0219	0.0057	92601	0.0001175	0.7493	chr17:34660661	C	T	0.264775	0.313638	0.695805	0.0159888	0.0158679	20809
rs11078897	chr17:34669396	chr17:37415870	rs11078897	t	c	0.0369	0.0057	92734.9	7.54e-10	0.7493	chr17:34669396	chr17:37415870	rs11078897	t	c	0.0006	0.006	83089	0.8905	0.7493	chr17:34669396	chr17:37415870	rs11078897	c	t	0.0114	0.0055	86734.1	0.07207	0.2507	chr17:34669396	chr17:37415870	rs11078897	t	c	0.0219	0.0057	92643	0.0001196	0.7493	chr17:34669396	C	T	0.264964	0.378837	0.676813	0.0139453	0.0158462	20820
rs1074143	chr16:66684779	chr16:68127278	rs1074143	g	a	0.0709	0.0069	92786.6	1.15e-21	0.1451	chr16:66684779	chr16:68127278	rs1074143	a	g	0.0007	0.0073	83132.6	0.8715	0.8549	chr16:66684779	chr16:68127278	rs1074143	a	g	0.0071	0.0067	86775.6	0.248	0.8549	chr16:66684779	chr16:68127278	rs1074143	g	a	0.029	0.007	92690.6	0.0001245	0.1451	chr16:66684779	G	A	0.125364	0.215201	0.673734	-0.0256184	0.0206702	20762
rs8059305	chr16:66594167	chr16:68036666	rs8059305	c	a	0.0688	0.0068	92777.6	4.26e-21	0.1478	chr16:66594167	chr16:68036666	rs8059305	a	c	0.0003	0.0072	83127.8	0.9235	0.8522	chr16:66594167	chr16:68036666	rs8059305	a	c	0.0081	0.0066	86769.4	0.2175	0.8522	chr16:66594167	chr16:68036666	rs8059305	c	a	0.0282	0.0069	92679.2	0.0001346	0.1478	chr16:66594167	C	A	0.128931	0.140552	0.563777	-0.0301781	0.0204772	21643
rs600010	chr17:34687043	chr17:37433517	rs600010	c	t	0.0368	0.0057	92726	7.46e-10	0.7493	chr17:34687043	chr17:37433517	rs600010	c	t	0.0006	0.006	83079	0.8984	0.7493	chr17:34687043	chr17:37433517	rs600010	t	c	0.0115	0.0055	86724	0.06602	0.2507	chr17:34687043	chr17:37433517	rs600010	c	t	0.0218	0.0057	92634	0.0001351	0.7493	chr17:34687043	C	T	0.751704	0.3824	0.668894	-0.0138466	0.0158522	20809
rs2338800	chr17:34751675	chr17:37498149	rs2338800	g	c	0.0362	0.0057	92689.9	1.48e-09	0.7507	chr17:34751675	chr17:37498149	rs2338800	g	c	0.0006	0.006	83046.9	0.9048	0.7507	chr17:34751675	chr17:37498149	rs2338800	c	g	0.0119	0.0055	86690.1	0.06027	0.2493	chr17:34751675	chr17:37498149	rs2338800	g	c	0.0217	0.0057	92597	0.0001383	0.7507	chr17:34751675	C	G	0.264418	0.3465	0.915185	0.0149399	0.0158699	21520
rs801426	chr17:34694635	chr17:37441109	rs801426	g	a	0.0365	0.0057	92597.9	1.01e-09	0.7493	chr17:34694635	chr17:37441109	rs801426	g	a	0.0006	0.006	82971	0.8902	0.7493	chr17:34694635	chr17:37441109	rs801426	a	g	0.0114	0.0055	86614	0.07236	0.2507	chr17:34694635	chr17:37441109	rs801426	g	a	0.0218	0.0057	92506	0.0001383	0.7493	chr17:34694635	G	A	0.735006	0.250209	0.837098	-0.0181994	0.0158278	21665
rs755500	chr17:34663391	chr17:37409865	rs755500	a	g	0.0365	0.0057	92710	1.16e-09	0.7533	chr17:34663391	chr17:37409865	rs755500	a	g	0.0002	0.006	83067	0.9482	0.7533	chr17:34663391	chr17:37409865	rs755500	g	a	0.0121	0.0055	86710.1	0.05265	0.2467	chr17:34663391	chr17:37409865	rs755500	a	g	0.0216	0.0057	92615	0.0001401	0.7533	chr17:34663391	G	A	0.248649	0.320807	0.917567	0.0155864	0.0156994	21965
rs4239222	chr17:34949761	chr17:37696235	rs4239222	t	g	0.0364	0.0057	92700	1.15e-09	0.7546	chr17:34949761	chr17:37696235	rs4239222	t	g	0.0001	0.006	83052	0.9731	0.7546	chr17:34949761	chr17:37696235	rs4239222	g	t	0.0118	0.0055	86696	0.05734	0.2454	chr17:34949761	chr17:37696235	rs4239222	t	g	0.0218	0.0057	92606.1	0.0001462	0.7546	chr17:34949761	G	T	0.265456	0.21883	0.895972	0.0193244	0.0157154	21968
rs11043	chr16:66820459	chr16:68262958	rs11043	a	g	0.0704	0.0072	92787.1	8.59e-20	0.1253	chr16:66820459	chr16:68262958	rs11043	a	g	0.0003	0.0076	83134.1	0.9996	0.1253	chr16:66820459	chr16:68262958	rs11043	g	a	0.0071	0.007	86776.6	0.2545	0.8747	chr16:66820459	chr16:68262958	rs11043	a	g	0.0294	0.0073	92688.5	0.000155	0.1253	chr16:66820459	G	A	0.864352	0.483492	0.561876	0.0155146	0.0221417	20799
rs6751559	chr2:28221265	chr2:28367761	rs6751559	g	t	0.0046	0.0078	92505.3	0.5316	0.1095	chr2:28221265	chr2:28367761	rs6751559	g	t	0.0185	0.0083	82863.3	0.0314	0.1095	chr2:28221265	chr2:28367761	rs6751559	g	t	0.0604	0.0076	86501.9	7.04e-14	0.1095	chr2:28221265	chr2:28367761	rs6751559	g	t	0.0299	0.0079	92408.7	0.0001577	0.1095	chr2:28221265	G	T	0.140719	0.622366	0.581642	-0.0108217	0.0219729	21348
rs9931987	chr16:66814140	chr16:68256639	rs9931987	a	g	0.0708	0.0072	92786	5.13e-20	0.1253	chr16:66814140	chr16:68256639	rs9931987	g	a	0.0001	0.0076	83134.1	0.9506	0.8747	chr16:66814140	chr16:68256639	rs9931987	g	a	0.0073	0.007	86776.6	0.2483	0.8747	chr16:66814140	chr16:68256639	rs9931987	a	g	0.0294	0.0073	92691.5	0.0001603	0.1253	chr16:66814140	G	A	0.864274	0.484771	0.570658	0.0154591	0.022127	20805
rs3744348	chr17:34671101	chr17:37417575	rs3744348	g	c	0.0362	0.0057	92566	1.44e-09	0.7493	chr17:34671101	chr17:37417575	rs3744348	g	c	0.0007	0.006	82964	0.8927	0.7493	chr17:34671101	chr17:37417575	rs3744348	c	g	0.0115	0.0055	86598	0.07191	0.2507	chr17:34671101	chr17:37417575	rs3744348	g	c	0.0215	0.0057	92467	0.0001633	0.7493	chr17:34671101	C	G	0.265049	0.384854	0.665552	0.0137686	0.0158445	20828
rs7216086	chr17:34962948	chr17:37709422	rs7216086	a	g	0.0362	0.0057	92732	1.35e-09	0.7507	chr17:34962948	chr17:37709422	rs7216086	a	g	0.0002	0.006	83086	0.9539	0.7507	chr17:34962948	chr17:37709422	rs7216086	g	a	0.0111	0.0055	86729	0.07179	0.2493	chr17:34962948	chr17:37709422	rs7216086	a	g	0.0215	0.0057	92636.1	0.0001693	0.7507	chr17:34962948	G	A	0.248739	0.203958	0.644806	0.0201673	0.0158753	20812
rs8057119	chr16:66826337	chr16:68268836	rs8057119	t	c	0.071	0.0072	92777.8	4.54e-20	0.124	chr16:66826337	chr16:68268836	rs8057119	c	t	0.0008	0.0077	83127.8	0.8905	0.876	chr16:66826337	chr16:68268836	rs8057119	c	t	0.0069	0.007	86770.8	0.2604	0.876	chr16:66826337	chr16:68268836	rs8057119	t	c	0.0293	0.0073	92681.8	0.0001729	0.124	chr16:66826337	C	T	0.891378	0.479028	0.559312	0.0156753	0.0221444	20798
rs10495762	chr2:28194352	chr2:28340848	rs10495762	g	a	0.0031	0.0077	92775.5	0.6533	0.1121	chr2:28194352	chr2:28340848	rs10495762	g	a	0.0171	0.0082	83130.9	0.04322	0.1121	chr2:28194352	chr2:28340848	rs10495762	g	a	0.0619	0.0076	86775.5	1.49e-14	0.1121	chr2:28194352	chr2:28340848	rs10495762	g	a	0.0295	0.0078	92682.3	0.0001765	0.1121	chr2:28194352	G	A	0.113501	0.495622	0.844056	-0.0150598	0.0221014	21007
rs8076494	chr17:34770248	chr17:37516722	rs8076494	t	c	0.0365	0.0057	92727.9	1.12e-09	0.7546	chr17:34770248	chr17:37516722	rs8076494	t	c	0.0004	0.006	83085	0.9373	0.7546	chr17:34770248	chr17:37516722	rs8076494	c	t	0.012	0.0055	86728.1	0.0593	0.2454	chr17:34770248	chr17:37516722	rs8076494	t	c	0.0213	0.0057	92636	0.0001835	0.7546	chr17:34770248	C	T	0.264944	0.307456	0.902539	0.0161265	0.0158014	21690
rs11654018	chr17:34957266	chr17:37703740	rs11654018	c	t	0.0364	0.0057	92730	1.1e-09	0.7507	chr17:34957266	chr17:37703740	rs11654018	c	t	0.0001	0.006	83084	0.9691	0.7507	chr17:34957266	chr17:37703740	rs11654018	t	c	0.0112	0.0055	86728	0.0692	0.2493	chr17:34957266	chr17:37703740	rs11654018	c	t	0.0213	0.0057	92635.1	0.0001992	0.7507	chr17:34957266	C	T	0.750698	0.227869	0.861636	-0.0189743	0.015735	21895
rs7188085	chr16:66671374	chr16:68113873	rs7188085	g	a	0.071	0.0068	92767.8	4.3e-22	0.1438	chr16:66671374	chr16:68113873	rs7188085	a	g	0.0021	0.0073	83115.8	0.7277	0.8562	chr16:66671374	chr16:68113873	rs7188085	a	g	0.0081	0.0067	86758.8	0.1967	0.8562	chr16:66671374	chr16:68113873	rs7188085	g	a	0.0278	0.0069	92672.8	0.0002167	0.1438	chr16:66671374	G	A	0.12535	0.217704	0.673711	-0.0254782	0.0206693	20765
rs8056649	chr16:66817584	chr16:68260083	rs8056649	t	c	0.0713	0.0072	92789.7	3.4e-20	0.1253	chr16:66817584	chr16:68260083	rs8056649	c	t	0.0011	0.0077	83137.7	0.8518	0.8747	chr16:66817584	chr16:68260083	rs8056649	c	t	0.0076	0.007	86779.7	0.2305	0.8747	chr16:66817584	chr16:68260083	rs8056649	t	c	0.0288	0.0073	92693.7	0.0002201	0.1253	chr16:66817584	C	T	0.890008	0.51914	0.519724	0.0140857	0.0218494	21923
rs2107369	chr16:66673519	chr16:68116018	rs2107369	g	t	0.0707	0.0068	92786.7	6.86e-22	0.1464	chr16:66673519	chr16:68116018	rs2107369	t	g	0.002	0.0073	83133.7	0.7414	0.8536	chr16:66673519	chr16:68116018	rs2107369	t	g	0.0082	0.0067	86775.7	0.1917	0.8536	chr16:66673519	chr16:68116018	rs2107369	g	t	0.0277	0.0069	92690.7	0.0002255	0.1464	chr16:66673519	G	T	0.15054	0.217787	0.469122	-0.0251945	0.0204429	21932
rs6485788	chr11:47830459	chr11:47873883	rs6485788	g	a	0.0443	0.0059	92767	1.71e-11	0.2098	chr11:47830459	chr11:47873883	rs6485788	g	a	0.0079	0.0063	83118	0.2139	0.2098	chr11:47830459	chr11:47873883	rs6485788	a	g	0.0114	0.0057	86760.1	0.05606	0.7902	chr11:47830459	chr11:47873883	rs6485788	g	a	0.0232	0.006	92671	0.0002497	0.2098	chr11:47830459	G	A	0.215308	0.917966	0.275505	-0.0017193	0.0166934	21968
rs8070695	chr17:34731588	chr17:37478062	rs8070695	g	a	0.0367	0.0057	91248	1.13e-09	0.7507	chr17:34731588	chr17:37478062	rs8070695	a	g	0.0005	0.006	81665	0.9652	0.2493	chr17:34731588	chr17:37478062	rs8070695	a	g	0.013	0.0055	85295	0.04067	0.2493	chr17:34731588	chr17:37478062	rs8070695	g	a	0.0205	0.0057	91421	0.000316	0.7507	chr17:34731588	G	A	0.734397	0.244418	0.874968	-0.0184174	0.0158223	21514
rs634869	chr6:139873450	chr6:139831757	rs634869	c	t	0.0198	0.0049	92775	0.0001378	0.562	chr6:139873450	chr6:139831757	rs634869	t	c	0.0147	0.0052	83125	0.006451	0.438	chr6:139873450	chr6:139831757	rs634869	t	c	0.0326	0.0047	86767	6.08e-11	0.438	chr6:139873450	chr6:139831757	rs634869	t	c	0.0179	0.0049	92678	0.0003226	0.438	chr6:139873450	C	T	0.576744	0.0071825	0.244642	-0.037671	0.0140131	21630
rs10168171	chr2:28085591	chr2:28232087	rs10168171	g	a	0.0075	0.006	92748	0.1861	0.8153	chr2:28085591	chr2:28232087	rs10168171	g	a	0.0097	0.0064	83105.9	0.1667	0.8153	chr2:28085591	chr2:28232087	rs10168171	g	a	0.0423	0.0059	86750	2.27e-10	0.8153	chr2:28085591	chr2:28232087	rs10168171	g	a	0.0229	0.0061	92653.4	0.0003254	0.8153	chr2:28085591	G	A	0.801219	0.0005964	0.292644	0.061842	0.0180127	21934
rs592423	chr6:139882386	chr6:139840693	rs592423	c	a	0.018	0.0048	92762	0.0004574	0.5237	chr6:139882386	chr6:139840693	rs592423	a	c	0.0129	0.0051	83111	0.01603	0.4763	chr6:139882386	chr6:139840693	rs592423	a	c	0.0303	0.0047	86753	1.3e-09	0.4763	chr6:139882386	chr6:139840693	rs592423	a	c	0.0179	0.0049	92665	0.0003292	0.4763	chr6:139882386	C	A	0.540051	0.0168499	0.25619	-0.0333944	0.0139728	21430
rs12751742	chr1:27163095	chr1:27290508	rs12751742	g	c	0.0512	0.0086	92001.6	3.71e-08	0.92744	chr1:27163095	chr1:27290508	rs12751742	c	g	0.0514	0.0091	82381.7	1.16e-07	0.07256	chr1:27163095	chr1:27290508	rs12751742	c	g	0.0381	0.0083	86018.8	2.94e-05	0.07256	chr1:27163095	chr1:27290508	rs12751742	c	g	0.0323	0.0087	91879.7	0.0003385	0.07256	chr1:27163095	C	G	0.125052	0.0843304	0.346074	0.0413384	0.0239491	21186
rs13399709	chr2:28020954	chr2:28167450	rs13399709	t	c	0.0073	0.006	92761.1	0.1961	0.81	chr2:28020954	chr2:28167450	rs13399709	t	c	0.0094	0.0064	83117.9	0.1834	0.81	chr2:28020954	chr2:28167450	rs13399709	t	c	0.0421	0.0059	86761.1	1.98e-10	0.81	chr2:28020954	chr2:28167450	rs13399709	t	c	0.0227	0.006	92669.4	0.0003592	0.81	chr2:28020954	C	T	0.199234	0.0004366	0.320908	-0.0639074	0.0181716	20796
rs2292316	chr16:66418635	chr16:67861134	rs2292316	g	c	0.0698	0.0071	92580.6	6.52e-20	0.1306	chr16:66418635	chr16:67861134	rs2292316	g	c	0.0001	0.0076	82971.9	0.9692	0.1306	chr16:66418635	chr16:67861134	rs2292316	c	g	0.0054	0.0069	86607.2	0.3444	0.8694	chr16:66418635	chr16:67861134	rs2292316	g	c	0.0277	0.0072	92479.9	0.0003701	0.1306	chr16:66418635	C	G	0.88719	0.0998658	0.887267	0.035303	0.0214542	21819
rs10495761	chr2:28089459	chr2:28235955	rs10495761	t	c	0.0073	0.006	92753	0.1941	0.814	chr2:28089459	chr2:28235955	rs10495761	t	c	0.0097	0.0064	83107.9	0.1693	0.814	chr2:28089459	chr2:28235955	rs10495761	t	c	0.0418	0.0059	86752	3.85e-10	0.814	chr2:28089459	chr2:28235955	rs10495761	t	c	0.0227	0.0061	92660.4	0.000372	0.814	chr2:28089459	C	T	0.199161	0.0008	0.207117	-0.0608731	0.0181559	20825
rs11127132	chr2:28089624	chr2:28236120	rs11127132	c	t	0.0074	0.006	92779	0.1936	0.814	chr2:28089624	chr2:28236120	rs11127132	c	t	0.0096	0.0064	83134.9	0.1729	0.814	chr2:28089624	chr2:28236120	rs11127132	c	t	0.0415	0.0059	86778	5.34e-10	0.814	chr2:28089624	chr2:28236120	rs11127132	c	t	0.0227	0.0061	92686.4	0.0003726	0.814	chr2:28089624	C	T	0.82412	0.0003661	0.299619	0.0647043	0.0181581	20825
rs10180107	chr2:28094029	chr2:28240525	rs10180107	c	t	0.0074	0.006	92782	0.1907	0.8127	chr2:28094029	chr2:28240525	rs10180107	c	t	0.0091	0.0064	83135.9	0.1954	0.8127	chr2:28094029	chr2:28240525	rs10180107	c	t	0.042	0.0059	86780	2.68e-10	0.8127	chr2:28094029	chr2:28240525	rs10180107	c	t	0.0226	0.0061	92689.4	0.0003808	0.8127	chr2:28094029	C	T	0.823772	0.0009009	0.152737	0.0597519	0.0179988	21896
rs638491	chr9:15280012	chr9:15290012	rs638491	g	a	0.0454	0.0066	92747.3	9.13e-11	0.8496	chr9:15280012	chr9:15290012	rs638491	g	a	0.0016	0.0069	83099	0.8179	0.8496	chr9:15280012	chr9:15290012	rs638491	g	a	0.0139	0.0063	86742	0.01582	0.8496	chr9:15280012	chr9:15290012	rs638491	g	a	0.0239	0.0066	92648.6	0.0004617	0.8496	chr9:15280012	G	A	0.811235	0.611323	0.871817	0.0093654	0.018429	21803
rs643531	chr9:15286034	chr9:15296034	rs643531	a	c	0.0616	0.0071	92743.7	4.01e-16	0.8575	chr9:15286034	chr9:15296034	rs643531	a	c	0.0005	0.0075	83096.1	0.922	0.8575	chr9:15286034	chr9:15296034	rs643531	a	c	0.0201	0.0068	86738.6	0.00106	0.8575	chr9:15286034	chr9:15296034	rs643531	a	c	0.026	0.0071	92643.6	0.0004617	0.8575	chr9:15286034	C	A	0.13308	0.48161	0.858206	-0.0142504	0.0202503	21814
rs255052	chr16:66582496	chr16:68024995	rs255052	a	g	0.0655	0.0066	92324.7	3.57e-20	0.1517	chr16:66582496	chr16:68024995	rs255052	g	a	0.0013	0.007	82725.1	0.8109	0.8483	chr16:66582496	chr16:68024995	rs255052	g	a	0.0082	0.0064	86358.6	0.1662	0.8483	chr16:66582496	chr16:68024995	rs255052	a	g	0.0255	0.0067	92222.5	0.0004748	0.1517	chr16:66582496	G	A	0.840044	0.143801	0.468569	0.0290877	0.0198988	21773
rs13404446	chr2:27372758	chr2:27519254	rs13404446	a	g	0.0098	0.0055	92741	0.08888	0.2388	chr2:27372758	chr2:27519254	rs13404446	g	a	0.0029	0.0058	83104	0.619	0.7612	chr2:27372758	chr2:27519254	rs13404446	g	a	0.047	0.0053	86746	6.21e-18	0.7612	chr2:27372758	chr2:27519254	rs13404446	g	a	0.0196	0.0056	92647.9	0.0005381	0.7612	chr2:27372758	G	A	0.704341	0.428957	0.564032	-0.0124607	0.0157535	21661
rs17660635	chr8:9234660	chr8:9197250	rs17660635	a	g	0.0403	0.0056	91386	2.47e-11	0.785	chr8:9234660	chr8:9197250	rs17660635	a	g	0.0182	0.006	81769	0.004006	0.785	chr8:9234660	chr8:9197250	rs17660635	g	a	0.016	0.0055	85395	0.00615	0.215	chr8:9234660	chr8:9197250	rs17660635	a	g	0.0201	0.0057	91263	0.0006338	0.785	chr8:9234660	G	A	0.224994	0.66172	0.084691	-0.0072015	0.0164591	21275
rs4665965	chr2:27389884	chr2:27536380	rs4665965	c	t	0.0103	0.0055	92741	0.07642	0.2401	chr2:27389884	chr2:27536380	rs4665965	t	c	0.0036	0.0059	83099	0.553	0.7599	chr2:27389884	chr2:27536380	rs4665965	t	c	0.0466	0.0054	86742	1.45e-17	0.7599	chr2:27389884	chr2:27536380	rs4665965	t	c	0.0193	0.0056	92647	0.0006928	0.7599	chr2:27389884	C	T	0.29551	0.380445	0.455341	0.0138344	0.0157734	21608
rs632057	chr6:139875705	chr6:139834012	rs632057	g	t	0.0203	0.0049	92702	0.0001269	0.6121	chr6:139875705	chr6:139834012	rs632057	t	g	0.0156	0.0052	83059	0.004145	0.3879	chr6:139875705	chr6:139834012	rs632057	t	g	0.0296	0.0048	86700.9	2.69e-09	0.3879	chr6:139875705	chr6:139834012	rs632057	t	g	0.0171	0.005	92605	0.0007124	0.3879	chr6:139875705	G	T	0.610316	0.0036968	0.240679	-0.0408206	0.0140618	21875
rs6717980	chr2:27306288	chr2:27452784	rs6717980	c	t	0.0092	0.0053	92766.9	0.1004	0.2757	chr2:27306288	chr2:27452784	rs6717980	t	c	0.0017	0.0056	83122	0.7562	0.7243	chr2:27306288	chr2:27452784	rs6717980	t	c	0.0497	0.0051	86767	2.56e-20	0.7243	chr2:27306288	chr2:27452784	rs6717980	t	c	0.0184	0.0053	92675	0.0008643	0.7243	chr2:27306288	C	T	0.322116	0.615326	0.379154	0.0075807	0.0150865	20797
rs4666024	chr2:27926483	chr2:28072979	rs4666024	c	g	0.0023	0.0056	92588	0.6032	0.7625	chr2:27926483	chr2:28072979	rs4666024	c	g	0.0093	0.0059	82984.1	0.1527	0.7625	chr2:27926483	chr2:28072979	rs4666024	c	g	0.0375	0.0055	86619	2.45e-09	0.7625	chr2:27926483	chr2:28072979	rs4666024	c	g	0.0198	0.0056	92489	0.0009271	0.7625	chr2:27926483	C	G	0.786429	0.0766412	0.592897	0.0296437	0.016743	21896
rs3769143	chr2:27304228	chr2:27450724	rs3769143	a	g	0.0094	0.0053	92776.9	0.09175	0.2757	chr2:27304228	chr2:27450724	rs3769143	g	a	0.0016	0.0056	83132	0.7755	0.7243	chr2:27304228	chr2:27450724	rs3769143	g	a	0.05	0.0051	86777	1.65e-20	0.7243	chr2:27304228	chr2:27450724	rs3769143	g	a	0.0183	0.0053	92684	0.0009745	0.7243	chr2:27304228	G	A	0.678598	0.672782	0.482979	-0.0063201	0.0149648	21930
rs10742805	chr11:47411277	chr11:47454701	rs10742805	a	g	0.0475	0.0053	92722	6.68e-17	0.2955	chr11:47411277	chr11:47454701	rs10742805	a	g	0.0027	0.0056	83078	0.6981	0.2955	chr11:47411277	chr11:47454701	rs10742805	g	a	0.0158	0.0051	86721	0.004044	0.7045	chr11:47411277	chr11:47454701	rs10742805	a	g	0.0187	0.0053	92629	0.001007	0.2955	chr11:47411277	G	A	0.686805	0.447793	0.247098	0.011434	0.0150626	21868
rs4665958	chr2:27296700	chr2:27443196	rs4665958	g	a	0.0092	0.0053	92778	0.09894	0.2757	chr2:27296700	chr2:27443196	rs4665958	a	g	0.0014	0.0056	83132	0.7937	0.7243	chr2:27296700	chr2:27443196	rs4665958	a	g	0.0498	0.0051	86777	2.15e-20	0.7243	chr2:27296700	chr2:27443196	rs4665958	a	g	0.0182	0.0053	92686	0.001011	0.7243	chr2:27296700	G	A	0.306915	0.599365	0.367514	0.0079244	0.015085	20787
rs7105122	chr11:47406120	chr11:47449544	rs7105122	t	c	0.0473	0.0053	92587.1	8.66e-17	0.2955	chr11:47406120	chr11:47449544	rs7105122	t	c	0.003	0.0056	82964.1	0.6558	0.2955	chr11:47406120	chr11:47449544	rs7105122	c	t	0.0154	0.0051	86600	0.005244	0.7045	chr11:47406120	chr11:47449544	rs7105122	t	c	0.0187	0.0054	92494.1	0.001033	0.2955	chr11:47406120	C	T	0.701843	0.454731	0.179554	0.0113169	0.0151386	21447
rs10838689	chr11:47291100	chr11:47334524	rs10838689	a	g	0.0617	0.0062	92765	1.71e-20	0.1689	chr11:47291100	chr11:47334524	rs10838689	a	g	0.002	0.0066	83116	0.7876	0.1689	chr11:47291100	chr11:47334524	rs10838689	g	a	0.0199	0.006	86759	0.002085	0.8311	chr11:47291100	chr11:47334524	rs10838689	a	g	0.022	0.0063	92670	0.001076	0.1689	chr11:47291100	G	A	0.79272	0.189073	0.535014	0.0238356	0.018149	21443
rs11216126	chr11:116122450	chr11:116617240	rs11216126	c	a	0.0281	0.0068	92728	0.0001996	0.1121	chr11:116122450	chr11:116617240	rs11216126	a	c	0.0198	0.0073	83077	0.01293	0.8879	chr11:116122450	chr11:116617240	rs11216126	a	c	0.0446	0.0067	86718	1.88e-10	0.8879	chr11:116122450	chr11:116617240	rs11216126	a	c	0.0231	0.007	92627.7	0.001167	0.8879	chr11:116122450	C	A	0.141842	0.0100174	0.733683	-0.0511323	0.0198554	21811
rs3824866	chr11:47215429	chr11:47258853	rs3824866	t	c	0.0598	0.0064	92754	9.47e-18	0.1596	chr11:47215429	chr11:47258853	rs3824866	t	c	0.0024	0.0068	83108	0.703	0.1596	chr11:47215429	chr11:47258853	rs3824866	c	t	0.0177	0.0062	86750	0.01	0.8404	chr11:47215429	chr11:47258853	rs3824866	t	c	0.0219	0.0065	92657.5	0.001729	0.1596	chr11:47215429	C	T	0.834951	0.100971	0.762855	0.030859	0.0188146	20813
rs4752973	chr11:47225735	chr11:47269159	rs4752973	c	t	0.0595	0.0059	92750	7.07e-21	0.1979	chr11:47225735	chr11:47269159	rs4752973	c	t	0.0014	0.0063	83107	0.7756	0.1979	chr11:47225735	chr11:47269159	rs4752973	t	c	0.0169	0.0058	86742	0.009402	0.8021	chr11:47225735	chr11:47269159	rs4752973	c	t	0.0194	0.006	92639	0.001928	0.1979	chr11:47225735	C	T	0.22184	0.147903	0.308427	-0.0250078	0.0172828	20797
rs17788930	chr11:47709351	chr11:47752775	rs17788930	a	g	0.0427	0.0051	92766.1	7.56e-15	0.6425	chr11:47709351	chr11:47752775	rs17788930	g	a	0.001	0.0054	83116	0.8775	0.3575	chr11:47709351	chr11:47752775	rs17788930	g	a	0.014	0.005	86759.1	0.009253	0.3575	chr11:47709351	chr11:47752775	rs17788930	a	g	0.0168	0.0051	92671.1	0.00194	0.6425	chr11:47709351	G	A	0.344679	0.584815	0.673078	0.0079821	0.0146095	21682
rs2242262	chr11:47223116	chr11:47266540	rs2242262	t	g	0.0597	0.0064	92716	1.12e-17	0.1596	chr11:47223116	chr11:47266540	rs2242262	t	g	0.0024	0.0068	83075	0.7133	0.1596	chr11:47223116	chr11:47266540	rs2242262	g	t	0.0179	0.0062	86716	0.00958	0.8404	chr11:47223116	chr11:47266540	rs2242262	t	g	0.0217	0.0065	92619.1	0.001982	0.1596	chr11:47223116	G	T	0.834749	0.100231	0.769701	0.0309126	0.0188063	20821
rs342438	chr4:88259430	chr4:88040406	rs342438	a	g	0.018	0.0049	92794.9	0.0007598	0.4222	chr4:88259430	chr4:88040406	rs342438	g	a	0.0143	0.0052	83144	0.01305	0.5778	chr4:88259430	chr4:88040406	rs342438	g	a	0.03	0.0048	86785	9.7e-10	0.5778	chr4:88259430	chr4:88040406	rs342438	g	a	0.0159	0.0049	92702.9	0.002026	0.5778	chr4:88259430	G	A	0.599228	0.0913846	0.761023	0.0236524	0.0140109	21882
rs8179252	chr2:27600336	chr2:27746832	rs8179252	c	a	0.0066	0.0049	92727	0.2368	0.3852	chr2:27600336	chr2:27746832	rs8179252	a	c	0.0054	0.0052	83084	0.2912	0.6148	chr2:27600336	chr2:27746832	rs8179252	a	c	0.0541	0.0047	86728	7.08e-28	0.6148	chr2:27600336	chr2:27746832	rs8179252	a	c	0.0149	0.0049	92634	0.002044	0.6148	chr2:27600336	C	A	0.399999	0.384437	0.65285	-0.012213	0.014042	21925
rs7118396	chr11:47226512	chr11:47269936	rs7118396	t	c	0.0593	0.0064	92756	1.79e-17	0.1583	chr11:47226512	chr11:47269936	rs7118396	t	c	0.0019	0.0068	83113	0.7549	0.1583	chr11:47226512	chr11:47269936	rs7118396	c	t	0.0175	0.0062	86755	0.01024	0.8417	chr11:47226512	chr11:47269936	rs7118396	t	c	0.0213	0.0065	92661.3	0.002345	0.1583	chr11:47226512	C	T	0.834955	0.232628	0.659193	0.0223077	0.0186892	21867
rs10769255	chr11:47323947	chr11:47367371	rs10769255	t	c	0.0615	0.0062	92741	3.17e-20	0.1675	chr11:47323947	chr11:47367371	rs10769255	c	t	0.0002	0.0066	83091.1	0.974	0.8325	chr11:47323947	chr11:47367371	rs10769255	c	t	0.0195	0.006	86734.1	0.00289	0.8325	chr11:47323947	chr11:47367371	rs10769255	t	c	0.0196	0.0063	92643	0.003	0.1675	chr11:47323947	C	T	0.819091	0.046525	0.55033	0.0364668	0.0183195	21855
rs11784552	chr8:9262317	chr8:9224907	rs11784552	c	t	0.0373	0.0058	92471	2.21e-09	0.8153	chr8:9262317	chr8:9224907	rs11784552	c	t	0.0166	0.0062	82847.1	0.01061	0.8153	chr8:9262317	chr8:9224907	rs11784552	t	c	0.0154	0.0057	86482	0.011	0.1847	chr8:9262317	chr8:9224907	rs11784552	c	t	0.0177	0.0059	92357	0.003338	0.8153	chr8:9262317	C	T	0.795548	0.945132	0.0271979	-0.0011722	0.0170327	21835
rs4752856	chr11:47604618	chr11:47648042	rs4752856	g	a	0.0407	0.0051	92749	1.13e-13	0.6438	chr11:47604618	chr11:47648042	rs4752856	a	g	0.0019	0.0054	83106	0.7554	0.3562	chr11:47604618	chr11:47648042	rs4752856	a	g	0.0145	0.0049	86749	0.008562	0.3562	chr11:47604618	chr11:47648042	rs4752856	g	a	0.0157	0.0051	92653	0.00366	0.6438	chr11:47604618	G	A	0.637524	0.519972	0.843139	-0.0093892	0.0145934	21650
rs8060686	chr16:66469018	chr16:67911517	rs8060686	c	t	0.0594	0.0062	92774.4	9.34e-19	0.1755	chr16:66469018	chr16:67911517	rs8060686	t	c	0.0062	0.0067	83124.9	0.3865	0.8245	chr16:66469018	chr16:67911517	rs8060686	t	c	0.0088	0.0061	86766.9	0.1202	0.8245	chr16:66469018	chr16:67911517	rs8060686	c	t	0.0194	0.0063	92679.4	0.004077	0.1755	chr16:66469018	C	T	0.181965	0.124626	0.897322	-0.0289326	0.0188407	20748
rs2293571	chr2:27582984	chr2:27729480	rs2293571	a	g	0.0073	0.0049	92749	0.1873	0.376	chr2:27582984	chr2:27729480	rs2293571	g	a	0.004	0.0052	83109	0.4494	0.624	chr2:27582984	chr2:27729480	rs2293571	g	a	0.0571	0.0047	86753.1	2.53e-30	0.624	chr2:27582984	chr2:27729480	rs2293571	g	a	0.0137	0.0049	92656	0.00517	0.624	chr2:27582984	G	A	0.59577	0.291143	0.788584	0.0148692	0.0140858	21923
rs3781619	chr11:47211893	chr11:47255317	rs3781619	a	g	0.0601	0.0064	92769	3.91e-18	0.1596	chr11:47211893	chr11:47255317	rs3781619	a	g	0.0005	0.0068	83119	0.9308	0.1596	chr11:47211893	chr11:47255317	rs3781619	g	a	0.0188	0.0062	86762	0.00592	0.8404	chr11:47211893	chr11:47255317	rs3781619	a	g	0.0202	0.0065	92673.7	0.00624	0.1596	chr11:47211893	G	A	0.811411	0.125362	0.835179	0.028857	0.0188282	21437
rs7198357	chr16:66442120	chr16:67884619	rs7198357	t	c	0.058	0.0063	92778.5	8.68e-18	0.1728	chr16:66442120	chr16:67884619	rs7198357	c	t	0.0072	0.0067	83131	0.316	0.8272	chr16:66442120	chr16:67884619	rs7198357	c	t	0.0089	0.0061	86773	0.1105	0.8272	chr16:66442120	chr16:67884619	rs7198357	t	c	0.0187	0.0064	92683.8	0.006275	0.1728	chr16:66442120	C	T	0.840419	0.114502	0.946997	0.0294787	0.0186778	21895
rs3775214	chr4:88242323	chr4:88023299	rs3775214	g	a	0.018	0.0049	92810	0.0007112	0.4248	chr4:88242323	chr4:88023299	rs3775214	a	g	0.0122	0.0052	83159	0.0363	0.5752	chr4:88242323	chr4:88023299	rs3775214	a	g	0.0285	0.0047	86801	4.94e-09	0.5752	chr4:88242323	chr4:88023299	rs3775214	a	g	0.014	0.0049	92717	0.006318	0.5752	chr4:88242323	G	A	0.398844	0.0972987	0.663984	-0.0233512	0.0140832	21620
rs2271294	chr16:66459827	chr16:67902326	rs2271294	t	a	0.0575	0.0063	92711.2	1.53e-17	0.1728	chr16:66459827	chr16:67902326	rs2271294	a	t	0.007	0.0067	83069.9	0.3351	0.8272	chr16:66459827	chr16:67902326	rs2271294	a	t	0.0087	0.0061	86709.9	0.1216	0.8272	chr16:66459827	chr16:67902326	rs2271294	t	a	0.0185	0.0064	92615.9	0.006613	0.1728	chr16:66459827	T	A	0.15918	0.131988	0.935087	-0.0282037	0.0187237	21225
rs2293572	chr2:27582281	chr2:27728777	rs2293572	g	c	0.005	0.0049	92464	0.3935	0.376	chr2:27582281	chr2:27728777	rs2293572	c	g	0.0055	0.0052	82882.9	0.2933	0.624	chr2:27582281	chr2:27728777	rs2293572	c	g	0.0507	0.0047	86510	3.32e-24	0.624	chr2:27582281	chr2:27728777	rs2293572	c	g	0.013	0.0049	92361	0.007185	0.624	chr2:27582281	C	G	0.60365	0.332319	0.786692	0.0136411	0.014071	21918
rs1060525	chr2:27489086	chr2:27635582	rs1060525	g	a	0.0076	0.0049	92773.1	0.1737	0.3826	chr2:27489086	chr2:27635582	rs1060525	a	g	0.0043	0.0052	83131	0.3903	0.6174	chr2:27489086	chr2:27635582	rs1060525	a	g	0.0564	0.0047	86773	3.52e-30	0.6174	chr2:27489086	chr2:27635582	rs1060525	a	g	0.0127	0.0049	92678.9	0.008483	0.6174	chr2:27489086	G	A	0.401935	0.477425	0.609382	-0.010069	0.0141727	21161
rs4665969	chr2:27428457	chr2:27574953	rs4665969	c	t	0.008	0.0049	92608	0.14	0.3892	chr2:27428457	chr2:27574953	rs4665969	t	c	0.0045	0.0052	82990	0.3832	0.6108	chr2:27428457	chr2:27574953	rs4665969	t	c	0.0567	0.0047	86626	3.33e-31	0.6108	chr2:27428457	chr2:27574953	rs4665969	t	c	0.0125	0.0049	92513	0.008695	0.6108	chr2:27428457	C	T	0.410859	0.409334	0.724883	-0.0115717	0.0140251	21848
rs7563162	chr2:27484695	chr2:27631191	rs7563162	t	c	0.0075	0.0049	92721	0.1766	0.3826	chr2:27484695	chr2:27631191	rs7563162	c	t	0.0044	0.0052	83081	0.3848	0.6174	chr2:27484695	chr2:27631191	rs7563162	c	t	0.0564	0.0047	86722.1	4.89e-30	0.6174	chr2:27484695	chr2:27631191	rs7563162	c	t	0.0127	0.0049	92627	0.008717	0.6174	chr2:27484695	C	T	0.598096	0.449559	0.517079	0.0107519	0.0142193	21063
rs236985	chr4:88227806	chr4:88008782	rs236985	a	g	0.0183	0.0049	92805	0.0005441	0.4248	chr4:88227806	chr4:88008782	rs236985	g	a	0.0119	0.0052	83155	0.04191	0.5752	chr4:88227806	chr4:88008782	rs236985	g	a	0.0287	0.0047	86797	4.76e-09	0.5752	chr4:88227806	chr4:88008782	rs236985	g	a	0.0135	0.0049	92713	0.008992	0.5752	chr4:88227806	G	A	0.59316	0.0785023	0.730265	0.0249324	0.0141706	21202
rs4274565	chr2:21005390	chr2:21141909	rs4274565	a	c	0.0308	0.0049	92679.1	2.58e-09	0.5488	chr2:21005390	chr2:21141909	rs4274565	a	c	0.0137	0.0052	83048.9	0.01465	0.5488	chr2:21005390	chr2:21141909	rs4274565	c	a	0.0291	0.0047	86694	7.93e-09	0.4512	chr2:21005390	chr2:21141909	rs4274565	a	c	0.0133	0.0049	92590	0.009735	0.5488	chr2:21005390	C	A	0.417409	0.0796114	0.859975	0.02455	0.014005	21190
rs2045592	chr4:88233370	chr4:88014346	rs2045592	g	c	0.0188	0.0049	92644	0.0004804	0.3905	chr4:88233370	chr4:88014346	rs2045592	c	g	0.0114	0.0052	83020	0.05769	0.6095	chr4:88233370	chr4:88014346	rs2045592	c	g	0.0268	0.0048	86651	2.65e-08	0.6095	chr4:88233370	chr4:88014346	rs2045592	c	g	0.0134	0.005	92536	0.01096	0.6095	chr4:88233370	C	G	0.623899	0.0554959	0.893542	0.0270815	0.014142	21695
rs12710749	chr2:21000031	chr2:21136550	rs12710749	a	c	0.0287	0.0049	92559	4.13e-08	0.5726	chr2:21000031	chr2:21136550	rs12710749	a	c	0.0136	0.0052	82956	0.01477	0.5726	chr2:21000031	chr2:21136550	rs12710749	c	a	0.0295	0.0048	86586	7.57e-09	0.4274	chr2:21000031	chr2:21136550	rs12710749	a	c	0.0128	0.005	92458.9	0.01098	0.5726	chr2:21000031	C	A	0.402905	0.0066179	0.777399	0.0378311	0.0139316	21549
rs3775220	chr4:88233777	chr4:88014753	rs3775220	g	a	0.019	0.0049	92750	0.0003994	0.3905	chr4:88233777	chr4:88014753	rs3775220	a	g	0.0115	0.0052	83104	0.05599	0.6095	chr4:88233777	chr4:88014753	rs3775220	a	g	0.0269	0.0048	86745	2.22e-08	0.6095	chr4:88233777	chr4:88014753	rs3775220	a	g	0.0133	0.005	92658	0.01119	0.6095	chr4:88233777	G	A	0.376786	0.0746083	0.863379	-0.0252601	0.0141683	21598
rs1260320	chr2:27575920	chr2:27722416	rs1260320	a	g	0.0072	0.0049	91556	0.1999	0.3839	chr2:27575920	chr2:27722416	rs1260320	g	a	0.0032	0.0052	81912.9	0.5197	0.6161	chr2:27575920	chr2:27722416	rs1260320	g	a	0.0549	0.0048	85557.1	2.57e-28	0.6161	chr2:27575920	chr2:27722416	rs1260320	g	a	0.0118	0.005	91463.1	0.0136	0.6161	chr2:27575920	G	A	0.590777	0.428372	0.654545	0.0112128	0.0141579	21377
rs7942054	chr11:116138185	chr11:116632975	rs7942054	a	g	0.0262	0.0059	92756	2.2e-05	0.2058	chr11:116138185	chr11:116632975	rs7942054	g	a	0.0145	0.0062	83109	0.02828	0.7942	chr11:116138185	chr11:116632975	rs7942054	g	a	0.044	0.0057	86750	3.67e-12	0.7942	chr11:116138185	chr11:116632975	rs7942054	g	a	0.015	0.0059	92657	0.0139	0.7942	chr11:116138185	G	A	0.78383	0.0850567	0.00890761	0.0512682	0.0297712	21182
rs4693156	chr4:88226251	chr4:88007227	rs4693156	c	t	0.0191	0.0049	92814	0.0003713	0.3905	chr4:88226251	chr4:88007227	rs4693156	t	c	0.0112	0.0052	83162	0.06407	0.6095	chr4:88226251	chr4:88007227	rs4693156	t	c	0.0273	0.0048	86803	1.78e-08	0.6095	chr4:88226251	chr4:88007227	rs4693156	t	c	0.0129	0.005	92720	0.01408	0.6095	chr4:88226251	C	T	0.384777	0.0590895	0.91006	-0.026716	0.014154	21662
rs3817334	chr11:47607569	chr11:47650993	rs3817334	c	t	0.0399	0.005	91533	1.39e-13	0.5805	chr11:47607569	chr11:47650993	rs3817334	t	c	0.0014	0.0053	81884.1	0.7977	0.4195	chr11:47607569	chr11:47650993	rs3817334	t	c	0.0144	0.0048	85524.1	0.006543	0.4195	chr11:47607569	chr11:47650993	rs3817334	c	t	0.0129	0.005	91433	0.01631	0.5805	chr11:47607569	C	T	0.587791	0.119424	0.814453	-0.0219146	0.0140731	21525
rs11126931	chr2:27327810	chr2:27474306	rs11126931	t	c	0.0079	0.0057	92763.9	0.1831	0.2243	chr2:27327810	chr2:27474306	rs11126931	c	t	0.0011	0.0061	83118.1	0.8382	0.7757	chr2:27327810	chr2:27474306	rs11126931	c	t	0.0364	0.0056	86763	1.05e-10	0.7757	chr2:27327810	chr2:27474306	rs11126931	c	t	0.0141	0.0058	92671	0.01644	0.7757	chr2:27327810	C	T	0.762317	0.648134	0.505212	-0.0074547	0.0163354	20791
rs11126936	chr2:27336605	chr2:27483101	rs11126936	t	g	0.0081	0.0057	92660	0.172	0.2243	chr2:27336605	chr2:27483101	rs11126936	g	t	0.0009	0.0061	83035.1	0.8726	0.7757	chr2:27336605	chr2:27483101	rs11126936	g	t	0.0363	0.0056	86675	1.36e-10	0.7757	chr2:27336605	chr2:27483101	rs11126936	g	t	0.0138	0.0058	92565.1	0.01866	0.7757	chr2:27336605	G	T	0.762542	0.694567	0.643191	-0.006366	0.0162124	21858
rs11674947	chr2:27325500	chr2:27471996	rs11674947	g	a	0.0078	0.0057	92760	0.1927	0.223	chr2:27325500	chr2:27471996	rs11674947	a	g	0.0003	0.0061	83115	0.9424	0.777	chr2:27325500	chr2:27471996	rs11674947	a	g	0.036	0.0056	86759.9	1.94e-10	0.777	chr2:27325500	chr2:27471996	rs11674947	a	g	0.0136	0.0058	92669.1	0.02105	0.777	chr2:27325500	G	A	0.237604	0.644706	0.507356	0.0075318	0.0163333	20802
rs3861397	chr6:139870609	chr6:139828916	rs3861397	a	g	0.0223	0.005	92777	3.93e-05	0.6583	chr6:139870609	chr6:139828916	rs3861397	g	a	0.0097	0.0053	83126	0.0749	0.3417	chr6:139870609	chr6:139828916	rs3861397	g	a	0.0279	0.0049	86767.1	3.18e-08	0.3417	chr6:139870609	chr6:139828916	rs3861397	g	a	0.0117	0.0051	92679	0.0221	0.3417	chr6:139870609	G	A	0.356864	0.0292834	0.115223	0.0317342	0.0145593	21783
rs9653564	chr2:27326122	chr2:27472618	rs9653564	a	g	0.0079	0.0057	92723	0.1831	0.223	chr2:27326122	chr2:27472618	rs9653564	g	a	0.0004	0.0061	83085	0.9314	0.777	chr2:27326122	chr2:27472618	rs9653564	g	a	0.0357	0.0056	86729	2.48e-10	0.777	chr2:27326122	chr2:27472618	rs9653564	g	a	0.0135	0.0058	92629.1	0.0222	0.777	chr2:27326122	G	A	0.743233	0.637726	0.525906	-0.0076883	0.0163274	20808
rs2580759	chr2:27286004	chr2:27432500	rs2580759	g	t	0.0049	0.0058	91411	0.3962	0.2243	chr2:27286004	chr2:27432500	rs2580759	t	g	0.0015	0.0061	81784.1	0.8041	0.7757	chr2:27286004	chr2:27432500	rs2580759	t	g	0.035	0.0056	85424.9	2.6e-09	0.7757	chr2:27286004	chr2:27432500	rs2580759	t	g	0.0135	0.0058	91316	0.02424	0.7757	chr2:27286004	G	T	0.256197	0.950792	0.374019	0.0010046	0.0162793	21951
rs2078616	chr2:27295408	chr2:27441904	rs2078616	g	a	0.0051	0.0058	91528	0.3687	0.2243	chr2:27295408	chr2:27441904	rs2078616	a	g	0.002	0.0061	81885.9	0.7345	0.7757	chr2:27295408	chr2:27441904	rs2078616	a	g	0.0349	0.0056	85526.9	2.49e-09	0.7757	chr2:27295408	chr2:27441904	rs2078616	a	g	0.0136	0.0058	91432.1	0.02432	0.7757	chr2:27295408	G	A	0.237141	0.906103	0.416438	0.00192	0.0162777	21955
rs180366	chr11:116100966	chr11:116595756	rs180366	t	c	0.0276	0.0058	92754	6.79e-06	0.2058	chr11:116100966	chr11:116595756	rs180366	c	t	0.013	0.0062	83107	0.05111	0.7942	chr11:116100966	chr11:116595756	rs180366	c	t	0.042	0.0057	86744	2.11e-11	0.7942	chr11:116100966	chr11:116595756	rs180366	c	t	0.0135	0.0059	92650	0.02883	0.7942	chr11:116100966	C	T	0.803506	0.0289674	0.0309974	0.0377198	0.0172715	21691
rs180354	chr11:116105036	chr11:116599826	rs180354	t	c	0.0279	0.0058	92755	5.98e-06	0.2071	chr11:116105036	chr11:116599826	rs180354	c	t	0.0132	0.0062	83106	0.04761	0.7929	chr11:116105036	chr11:116599826	rs180354	c	t	0.0426	0.0057	86746	9.63e-12	0.7929	chr11:116105036	chr11:116599826	rs180354	c	t	0.0134	0.0059	92656.1	0.03011	0.7929	chr11:116105036	C	T	0.802913	0.0217829	0.0182455	0.0394942	0.0172153	21824
rs2580761	chr2:27279866	chr2:27426362	rs2580761	a	g	0.0049	0.0057	92772	0.3899	0.2243	chr2:27279866	chr2:27426362	rs2580761	g	a	0.0005	0.0061	83127	0.9206	0.7757	chr2:27279866	chr2:27426362	rs2580761	g	a	0.0349	0.0056	86772	2.1e-09	0.7757	chr2:27279866	chr2:27426362	rs2580761	g	a	0.0122	0.0058	92680.1	0.04012	0.7757	chr2:27279866	G	A	0.743359	0.957374	0.304984	-0.0008773	0.0164136	20810
rs11685326	chr2:27307183	chr2:27453679	rs11685326	g	a	0.0047	0.0057	92607	0.3993	0.2256	chr2:27307183	chr2:27453679	rs11685326	a	g	0.0008	0.0061	82996.9	0.8762	0.7744	chr2:27307183	chr2:27453679	rs11685326	a	g	0.0345	0.0056	86629.9	2.73e-09	0.7744	chr2:27307183	chr2:27453679	rs11685326	a	g	0.0122	0.0058	92512.1	0.0409	0.7744	chr2:27307183	G	A	0.237491	0.981075	0.286518	0.0003894	0.0164147	20806
rs11605672	chr11:47370309	chr11:47413733	rs11605672	a	g	0.0312	0.0052	91506	3.28e-08	0.6768	chr11:47370309	chr11:47413733	rs11605672	g	a	0.0027	0.0055	81864	0.6422	0.3232	chr11:47370309	chr11:47413733	rs11605672	g	a	0.0123	0.0051	85505	0.03405	0.3232	chr11:47370309	chr11:47413733	rs11605672	a	g	0.0112	0.0053	91406.9	0.0491	0.6768	chr11:47370309	G	A	0.320388	0.837169	0.719237	0.0030187	0.0146883	21826
rs3847502	chr11:47290261	chr11:47333685	rs3847502	a	c	0.0599	0.0052	92738.9	4.79e-27	0.314	chr11:47290261	chr11:47333685	rs3847502	c	a	0.0071	0.0055	83090.9	0.1858	0.686	chr11:47290261	chr11:47333685	rs3847502	c	a	0.0222	0.005	86732.9	5.02e-05	0.686	chr11:47290261	chr11:47333685	rs3847502	a	c	0.0114	0.0052	92642.9	0.05769	0.314	chr11:47290261	C	A	0.645546	0.147698	0.0632357	0.0210885	0.0145668	20807
rs1052373	chr11:47311363	chr11:47354787	rs1052373	t	c	0.0597	0.0052	92628	1.05e-26	0.3179	chr11:47311363	chr11:47354787	rs1052373	c	t	0.0072	0.0055	83002	0.1813	0.6821	chr11:47311363	chr11:47354787	rs1052373	c	t	0.0223	0.005	86631	4.58e-05	0.6821	chr11:47311363	chr11:47354787	rs1052373	t	c	0.0112	0.0052	92512	0.0588	0.3179	chr11:47311363	C	T	0.661695	0.172479	0.0268937	0.0202628	0.0148523	21635
rs10838692	chr11:47301676	chr11:47345100	rs10838692	c	t	0.06	0.0052	92741.9	4.06e-27	0.314	chr11:47301676	chr11:47345100	rs10838692	t	c	0.0072	0.0055	83094	0.184	0.686	chr11:47301676	chr11:47345100	rs10838692	t	c	0.0223	0.005	86734.9	5e-05	0.686	chr11:47301676	chr11:47345100	rs10838692	c	t	0.0113	0.0052	92645	0.05943	0.314	chr11:47301676	C	T	0.354437	0.212785	0.0527338	-0.0181427	0.0145614	20813
rs1178977	chr7:72494985	chr7:72857049	rs1178977	g	a	0.0316	0.0061	92796	1.14e-06	0.1979	chr7:72494985	chr7:72857049	rs1178977	a	g	0.0056	0.0065	83138	0.3558	0.8021	chr7:72494985	chr7:72857049	rs1178977	a	g	0.0833	0.0059	86788.1	9.09e-44	0.8021	chr7:72494985	chr7:72857049	rs1178977	a	g	0.0116	0.0062	92704.1	0.06262	0.8021	chr7:72494985	G	A	0.185216	0.767806	0.377264	0.0053514	0.0181253	21082
rs1375688	chr11:47283793	chr11:47327217	rs1375688	a	g	0.0598	0.0052	92730	5.4e-27	0.314	chr11:47283793	chr11:47327217	rs1375688	g	a	0.0072	0.0055	83088	0.1779	0.686	chr11:47283793	chr11:47327217	rs1375688	g	a	0.0227	0.005	86723	3.41e-05	0.686	chr11:47283793	chr11:47327217	rs1375688	a	g	0.0109	0.0052	92619	0.06835	0.314	chr11:47283793	G	A	0.645527	0.149081	0.0651802	0.021018	0.0145676	20806
rs10501321	chr11:47251202	chr11:47294626	rs10501321	c	t	0.0594	0.0052	92757	1.14e-26	0.314	chr11:47251202	chr11:47294626	rs10501321	t	c	0.0073	0.0055	83108	0.1748	0.686	chr11:47251202	chr11:47294626	rs10501321	t	c	0.0225	0.005	86751	4.12e-05	0.686	chr11:47251202	chr11:47294626	rs10501321	c	t	0.0109	0.0052	92661	0.06948	0.314	chr11:47251202	C	T	0.353502	0.192947	0.0404503	-0.0188473	0.0144766	21885
rs1449627	chr11:47247560	chr11:47290984	rs1449627	g	t	0.0595	0.0052	92740	1.23e-26	0.314	chr11:47247560	chr11:47290984	rs1449627	t	g	0.0073	0.0055	83093.1	0.1741	0.686	chr11:47247560	chr11:47290984	rs1449627	t	g	0.0225	0.005	86734	4.07e-05	0.686	chr11:47247560	chr11:47290984	rs1449627	g	t	0.0107	0.0052	92643	0.07494	0.314	chr11:47247560	G	T	0.354305	0.16101	0.0716877	-0.0204202	0.0145683	20801
rs901746	chr11:47216895	chr11:47260319	rs901746	g	a	0.0569	0.0052	92722	9.36e-24	0.3074	chr11:47216895	chr11:47260319	rs901746	a	g	0.0079	0.0055	83084	0.161	0.6926	chr11:47216895	chr11:47260319	rs901746	a	g	0.0201	0.0051	86726.1	0.0003502	0.6926	chr11:47216895	chr11:47260319	rs901746	g	a	0.0096	0.0053	92624.1	0.1202	0.3074	chr11:47216895	G	A	0.3217	0.274991	0.116362	-0.0163135	0.014944	21690
rs2013867	chr11:47216848	chr11:47260272	rs2013867	c	t	0.0572	0.0052	92737	3.93e-24	0.3074	chr11:47216848	chr11:47260272	rs2013867	t	c	0.008	0.0055	83095	0.1513	0.6926	chr11:47216848	chr11:47260272	rs2013867	t	c	0.0201	0.0051	86738.1	0.0003165	0.6926	chr11:47216848	chr11:47260272	rs2013867	c	t	0.0097	0.0053	92641.1	0.1206	0.3074	chr11:47216848	C	T	0.33561	0.276674	0.13485	-0.0162611	0.0149484	21662
rs326222	chr11:47216244	chr11:47259668	rs326222	t	c	0.0567	0.0052	92745	1.22e-23	0.3074	chr11:47216244	chr11:47259668	rs326222	c	t	0.0078	0.0055	83098	0.1614	0.6926	chr11:47216244	chr11:47259668	rs326222	c	t	0.0199	0.0051	86739	0.0003409	0.6926	chr11:47216244	chr11:47259668	rs326222	t	c	0.0096	0.0053	92648	0.1247	0.3074	chr11:47216244	C	T	0.678011	0.275705	0.0897853	0.0164142	0.0150586	21205
rs10838681	chr11:47231640	chr11:47275064	rs10838681	a	g	0.0549	0.0054	92745	9.66e-21	0.2691	chr11:47231640	chr11:47275064	rs10838681	g	a	0.0078	0.0057	83100	0.1527	0.7309	chr11:47231640	chr11:47275064	rs10838681	g	a	0.0197	0.0052	86735	0.0004076	0.7309	chr11:47231640	chr11:47275064	rs10838681	a	g	0.0105	0.0055	92634	0.126	0.2691	chr11:47231640	G	A	0.696396	0.237825	0.16789	0.0180881	0.0153232	21680
rs7124955	chr11:47271850	chr11:47315274	rs7124955	a	t	0.0518	0.0052	92435.9	1.82e-20	0.314	chr11:47271850	chr11:47315274	rs7124955	t	a	0.0056	0.0055	82841.9	0.2873	0.686	chr11:47271850	chr11:47315274	rs7124955	t	a	0.0188	0.005	86468.9	0.0008604	0.686	chr11:47271850	chr11:47315274	rs7124955	a	t	0.0084	0.0052	92334.9	0.1746	0.314	chr11:47271850	T	A	0.645592	0.199354	0.0327212	0.0186541	0.014535	21653
rs17489268	chr8:19896325	chr8:19852045	rs17489268	a	t	0.0931	0.0054	92522.1	1.4e-58	0.2731	chr8:19896325	chr8:19852045	rs17489268	t	a	0.0036	0.0058	82900	0.5013	0.7269	chr8:19896325	chr8:19852045	rs17489268	t	a	0.0946	0.0053	86534	3.63e-67	0.7269	chr8:19896325	chr8:19852045	rs17489268	a	t	0.007	0.0055	92422	0.2307	0.2731	chr8:19896325	T	A	0.709021	4.48e-05	0.255925	0.0637358	0.015617	21627
rs1263173	chr11:116186218	chr11:116681008	rs1263173	g	a	0.0117	0.0052	92755	0.03487	0.3074	chr11:116186218	chr11:116681008	rs1263173	a	g	0.0071	0.0056	83106	0.2256	0.6926	chr11:116186218	chr11:116681008	rs1263173	g	a	0.0363	0.0051	86746	2.59e-11	0.3074	chr11:116186218	chr11:116681008	rs1263173	g	a	0.0065	0.0053	92654.9	0.2333	0.3074	chr11:116186218	G	A	0.262299	0.839506	0.29832	0.0034475	0.0170227	21603
rs2290883	chr11:46846773	chr11:46890197	rs2290883	a	g	0.0501	0.0068	92553	1.37e-11	0.1359	chr11:46846773	chr11:46890197	rs2290883	g	a	0.0064	0.0072	82927	0.2483	0.8641	chr11:46846773	chr11:46890197	rs2290883	g	a	0.02	0.0066	86565	0.004595	0.8641	chr11:46846773	chr11:46890197	rs2290883	a	g	0.012	0.0069	92456	0.2393	0.1359	chr11:46846773	G	A	0.835454	0.615336	0.92208	0.0101139	0.0201284	21654
rs2144300	chr1:228361539	chr1:230294916	rs2144300	t	c	0.0535	0.0049	92735	1.41e-24	0.5844	chr1:228361539	chr1:230294916	rs2144300	c	t	0.0074	0.0052	83093	0.188	0.4156	chr1:228361539	chr1:230294916	rs2144300	c	t	0.0439	0.0047	86735	3.65e-19	0.4156	chr1:228361539	chr1:230294916	rs2144300	t	c	0.0053	0.0049	92644	0.3124	0.5844	chr1:228361539	C	T	0.403564	0.0576105	0.935586	0.0271216	0.0142847	21683
rs11216257	chr11:116437771	chr11:116932561	rs11216257	t	c	0.0214	0.0062	92761	0.001554	0.7916	chr11:116437771	chr11:116932561	rs11216257	c	t	0.0043	0.0066	83110	0.6332	0.2084	chr11:116437771	chr11:116932561	rs11216257	c	t	0.0519	0.0061	86750	2.34e-15	0.2084	chr11:116437771	chr11:116932561	rs11216257	c	t	0.0066	0.0063	92661	0.3131	0.2084	chr11:116437771	C	T	0.207213	0.513941	0.303942	0.0115588	0.0177089	21439
rs17411126	chr8:19899552	chr8:19855272	rs17411126	c	t	0.1033	0.0054	92737	4.35e-72	0.2731	chr8:19899552	chr8:19855272	rs17411126	t	c	0.0073	0.0057	83094	0.2164	0.7269	chr8:19899552	chr8:19855272	rs17411126	t	c	0.1034	0.0053	86733	6.86e-81	0.7269	chr8:19899552	chr8:19855272	rs17411126	c	t	0.0056	0.0055	92634	0.3148	0.2731	chr8:19899552	C	T	0.291871	3.14e-05	0.248463	-0.0644898	0.0154907	21957
rs645040	chr3:137409312	chr3:135926622	rs645040	g	t	0.0354	0.006	92776	1.29e-08	0.2309	chr3:137409312	chr3:135926622	rs645040	t	g	0.0176	0.0064	83123	0.007058	0.7691	chr3:137409312	chr3:135926622	rs645040	t	g	0.0282	0.0058	86767	3.47e-06	0.7691	chr3:137409312	chr3:135926622	rs645040	t	g	0.0066	0.0061	92682	0.3195	0.7691	chr3:137409312	G	T	0.241175	0.143193	0.898395	-0.0245917	0.0167976	21370
rs4846914	chr1:228362314	chr1:230295691	rs4846914	a	g	0.0532	0.0049	92703	2.28e-24	0.5844	chr1:228362314	chr1:230295691	rs4846914	g	a	0.0073	0.0052	83058	0.1924	0.4156	chr1:228362314	chr1:230295691	rs4846914	g	a	0.0438	0.0047	86700	4.68e-19	0.4156	chr1:228362314	chr1:230295691	rs4846914	a	g	0.0051	0.0049	92609	0.3329	0.5844	chr1:228362314	G	A	0.396645	0.0411055	0.88437	0.0285213	0.0139642	21834
rs17411031	chr8:19896590	chr8:19852310	rs17411031	g	c	0.1026	0.0054	92552	1.62e-70	0.2757	chr8:19896590	chr8:19852310	rs17411031	c	g	0.0078	0.0058	82931.1	0.1823	0.7243	chr8:19896590	chr8:19852310	rs17411031	c	g	0.1025	0.0053	86567.1	9.92e-79	0.7243	chr8:19896590	chr8:19852310	rs17411031	g	c	0.0056	0.0055	92447	0.3341	0.2757	chr8:19896590	C	G	0.725253	3.76e-05	0.22115	0.0643129	0.0156042	21671
rs327	chr8:19863816	chr8:19819536	rs327	g	t	0.0983	0.0054	92709.9	2.9e-66	0.2797	chr8:19863816	chr8:19819536	rs327	t	g	0.0071	0.0057	83068.1	0.2164	0.7203	chr8:19863816	chr8:19819536	rs327	t	g	0.0969	0.0052	86707	2.12e-73	0.7203	chr8:19863816	chr8:19819536	rs327	g	t	0.0052	0.0055	92606	0.3628	0.2797	chr8:19863816	G	T	0.294138	8.52e-05	0.117059	-0.0614617	0.0156414	21249
rs7016880	chr8:19921026	chr8:19876746	rs7016880	c	g	0.1449	0.0081	92667.2	1.78e-63	0.1266	chr8:19921026	chr8:19876746	rs7016880	g	c	0.0027	0.0086	83043.5	0.7496	0.8734	chr8:19921026	chr8:19876746	rs7016880	g	c	0.1612	0.0079	86679.1	2.1e-86	0.8734	chr8:19921026	chr8:19876746	rs7016880	c	g	0.0076	0.0082	92567.6	0.3682	0.1266	chr8:19921026	C	G	0.122261	0.0008591	0.0271696	-0.0796169	0.0238872	21110
rs17489282	chr8:19896798	chr8:19852518	rs17489282	t	c	0.1021	0.0054	92713	4.92e-70	0.2731	chr8:19896798	chr8:19852518	rs17489282	c	t	0.0082	0.0058	83071.1	0.1631	0.7269	chr8:19896798	chr8:19852518	rs17489282	c	t	0.1025	0.0053	86712.1	1.25e-78	0.7269	chr8:19896798	chr8:19852518	rs17489282	t	c	0.0052	0.0055	92613	0.3734	0.2731	chr8:19896798	C	T	0.725536	4.97e-05	0.273316	0.0634254	0.0156333	21640
rs1837842	chr8:19912570	chr8:19868290	rs1837842	c	t	0.1051	0.0054	92728.1	2.95e-74	0.2678	chr8:19912570	chr8:19868290	rs1837842	t	c	0.0085	0.0058	83087.9	0.1494	0.7322	chr8:19912570	chr8:19868290	rs1837842	t	c	0.104	0.0053	86728.9	1.44e-81	0.7322	chr8:19912570	chr8:19868290	rs1837842	c	t	0.0051	0.0055	92630.1	0.3762	0.2678	chr8:19912570	C	T	0.291332	5.01e-05	0.144592	-0.063304	0.015611	21614
rs17482753	chr8:19876926	chr8:19832646	rs17482753	t	g	0.1472	0.0081	92746.5	8.96e-66	0.1227	chr8:19876926	chr8:19832646	rs17482753	g	t	0.0016	0.0086	83104.1	0.8203	0.8773	chr8:19876926	chr8:19832646	rs17482753	g	t	0.1645	0.0079	86745.1	1.51e-90	0.8773	chr8:19876926	chr8:19832646	rs17482753	t	g	0.0074	0.0082	92644.6	0.3818	0.1227	chr8:19876926	G	T	0.904746	0.0002992	0.0843122	0.0851856	0.023558	21661
rs2352723	chr1:228358491	chr1:230291868	rs2352723	c	t	0.0445	0.0061	92749.4	1.65e-11	0.8127	chr1:228358491	chr1:230291868	rs2352723	t	c	0.0145	0.0065	83104	0.04205	0.1873	chr1:228358491	chr1:230291868	rs2352723	t	c	0.0399	0.006	86746	7e-11	0.1873	chr1:228358491	chr1:230291868	rs2352723	t	c	0.0048	0.0062	92656.5	0.3889	0.1873	chr1:228358491	C	T	0.824331	0.0783672	0.846027	-0.0320541	0.0182101	21928
rs2673140	chr2:226868111	chr2:227159867	rs2673140	g	a	0.033	0.005	91522	5.84e-10	0.3734	chr2:226868111	chr2:227159867	rs2673140	a	g	0.0014	0.0053	81889	0.7737	0.6266	chr2:226868111	chr2:227159867	rs2673140	a	g	0.0266	0.0048	85536	1.55e-07	0.6266	chr2:226868111	chr2:227159867	rs2673140	g	a	0.0047	0.005	91130	0.3985	0.3734	chr2:226868111	G	A	0.378817	0.0012216	0.179465	-0.0460155	0.0142296	21630
rs1919484	chr8:19913956	chr8:19869676	rs1919484	a	g	0.1048	0.0054	92736	1.08e-73	0.2678	chr8:19913956	chr8:19869676	rs1919484	g	a	0.0086	0.0058	83097	0.1458	0.7322	chr8:19913956	chr8:19869676	rs1919484	g	a	0.1038	0.0053	86736.1	1.25e-81	0.7322	chr8:19913956	chr8:19869676	rs1919484	a	g	0.0048	0.0055	92634	0.4001	0.2678	chr8:19913956	G	A	0.708744	5.88e-05	0.191876	0.0627924	0.0156302	21556
rs4846905	chr1:228346205	chr1:230279582	rs4846905	g	a	0.0439	0.0061	92738	2.98e-11	0.814	chr1:228346205	chr1:230279582	rs4846905	a	g	0.0147	0.0065	83093	0.03989	0.186	chr1:228346205	chr1:230279582	rs4846905	a	g	0.0396	0.0059	86729.1	1.1e-10	0.186	chr1:228346205	chr1:230279582	rs4846905	a	g	0.0046	0.0062	92633.5	0.4051	0.186	chr1:228346205	G	A	0.800722	0.117137	0.841615	-0.0281598	0.0179716	21903
rs4752946	chr11:46853484	chr11:46896908	rs4752946	c	g	0.0464	0.0067	92717	1.12e-10	0.1412	chr11:46853484	chr11:46896908	rs4752946	g	c	0.007	0.0071	83073	0.2022	0.8588	chr11:46853484	chr11:46896908	rs4752946	g	c	0.0206	0.0065	86715	0.006071	0.8588	chr11:46853484	chr11:46896908	rs4752946	c	g	0.0088	0.0068	92622	0.409	0.1412	chr11:46853484	C	G	0.167443	0.662029	0.887386	-0.0087419	0.0199992	21177
rs10503669	chr8:19891970	chr8:19847690	rs10503669	a	c	0.1454	0.0082	92745.3	1.11e-62	0.1201	chr8:19891970	chr8:19847690	rs10503669	c	a	0.0036	0.0087	83103.1	0.6548	0.8799	chr8:19891970	chr8:19847690	rs10503669	c	a	0.1662	0.008	86743.8	6.4e-89	0.8799	chr8:19891970	chr8:19847690	rs10503669	a	c	0.0069	0.0083	92643.9	0.4431	0.1201	chr8:19891970	C	A	0.878256	0.0001873	0.200083	0.0889153	0.0238023	21669
rs4244457	chr8:19943326	chr8:19899046	rs4244457	t	c	0.0535	0.0051	92744	5.66e-23	0.6689	chr8:19943326	chr8:19899046	rs4244457	t	c	0.0037	0.0054	83101.1	0.5359	0.6689	chr8:19943326	chr8:19899046	rs4244457	c	t	0.0534	0.005	86742	4.98e-26	0.3311	chr8:19943326	chr8:19899046	rs4244457	t	c	0.0043	0.0052	92643	0.4469	0.6689	chr8:19943326	C	T	0.331523	3.94e-05	0.910852	0.0603026	0.0146685	21810
rs2943656	chr2:226830162	chr2:227121918	rs2943656	a	g	0.0338	0.0049	92773	1.43e-10	0.3813	chr2:226830162	chr2:227121918	rs2943656	g	a	0.0011	0.0052	83132	0.8033	0.6187	chr2:226830162	chr2:227121918	rs2943656	g	a	0.0287	0.0048	86778	1.22e-08	0.6187	chr2:226830162	chr2:227121918	rs2943656	a	g	0.0043	0.005	92681.1	0.4477	0.3813	chr2:226830162	G	A	0.610774	0.0011945	0.298624	0.0459997	0.0141967	21656
rs1515099	chr2:226837143	chr2:227128899	rs1515099	g	a	0.0331	0.005	92761.9	4.09e-10	0.3747	chr2:226837143	chr2:227128899	rs1515099	a	g	0.0024	0.0052	83120	0.6269	0.6253	chr2:226837143	chr2:227128899	rs1515099	a	g	0.0272	0.0048	86766	6.64e-08	0.6253	chr2:226837143	chr2:227128899	rs1515099	g	a	0.0037	0.005	92668	0.5079	0.3747	chr2:226837143	G	A	0.377767	0.0006285	0.3886	-0.0485576	0.0142022	21681
rs17410962	chr8:19892360	chr8:19848080	rs17410962	a	g	0.136	0.0075	92743.8	1.08e-64	0.1583	chr8:19892360	chr8:19848080	rs17410962	g	a	0.0073	0.008	83101.1	0.3473	0.8417	chr8:19892360	chr8:19848080	rs17410962	g	a	0.1527	0.0074	86740.9	1.95e-88	0.8417	chr8:19892360	chr8:19848080	rs17410962	a	g	0.005	0.0077	92644.1	0.5142	0.1583	chr8:19892360	G	A	0.861671	0.0035226	0.043563	0.064446	0.0220855	21111
rs2713539	chr2:226845369	chr2:227137125	rs2713539	t	c	0.0328	0.005	92724	5.92e-10	0.3734	chr2:226845369	chr2:227137125	rs2713539	c	t	0.0024	0.0053	83092	0.6271	0.6266	chr2:226845369	chr2:227137125	rs2713539	c	t	0.0273	0.0048	86725	5.83e-08	0.6266	chr2:226845369	chr2:227137125	rs2713539	t	c	0.0037	0.005	92615	0.5235	0.3734	chr2:226845369	C	T	0.621377	0.0003926	0.234507	0.0504102	0.0142202	20811
rs12541912	chr8:19904071	chr8:19859791	rs12541912	c	g	0.0822	0.0053	92662	1.69e-48	0.2995	chr8:19904071	chr8:19859791	rs12541912	g	c	0.0061	0.0056	83028	0.2841	0.7005	chr8:19904071	chr8:19859791	rs12541912	g	c	0.0845	0.0052	86665	5.27e-58	0.7005	chr8:19904071	chr8:19859791	rs12541912	c	g	0.0035	0.0054	92558	0.5243	0.2995	chr8:19904071	C	G	0.3151	0.0032765	0.48154	-0.044194	0.0150293	21285
rs17315646	chr1:228361930	chr1:230295307	rs17315646	g	c	0.0487	0.0049	92491.1	1.14e-20	0.5844	chr1:228361930	chr1:230295307	rs17315646	c	g	0.0083	0.0052	82860.1	0.136	0.4156	chr1:228361930	chr1:230295307	rs17315646	c	g	0.0397	0.0047	86498	6.68e-16	0.4156	chr1:228361930	chr1:230295307	rs17315646	g	c	0.0033	0.0049	92395.1	0.5343	0.5844	chr1:228361930	C	G	0.402612	0.0433089	0.888339	0.0287717	0.0142383	21811
rs271	chr8:19857982	chr8:19813702	rs271	a	g	0.096	0.0069	92737.8	8.32e-39	0.1385	chr8:19857982	chr8:19813702	rs271	g	a	0.0096	0.0073	83101	0.1918	0.8615	chr8:19857982	chr8:19813702	rs271	g	a	0.0958	0.0067	86739	1.51e-45	0.8615	chr8:19857982	chr8:19813702	rs271	a	g	0.0033	0.007	92637.4	0.5729	0.1385	chr8:19857982	G	A	0.822209	1.17e-05	0.760447	0.0848523	0.0193579	21582
rs1561138	chr16:55409812	chr16:56852311	rs1561138	c	a	0.0369	0.0059	92727	2.75e-09	0.8034	chr16:55409812	chr16:56852311	rs1561138	a	c	0.0113	0.0063	83085.9	0.09368	0.1966	chr16:55409812	chr16:56852311	rs1561138	a	c	0.0064	0.0058	86725.9	0.1991	0.1966	chr16:55409812	chr16:56852311	rs1561138	c	a	0.0035	0.006	92630	0.5773	0.8034	chr16:55409812	C	A	0.762491	0.845662	0.998541	-0.0032735	0.0168168	20812
rs12545984	chr8:19891539	chr8:19847259	rs12545984	t	c	0.0501	0.0064	92743	1.47e-13	0.1544	chr8:19891539	chr8:19847259	rs12545984	c	t	0.0089	0.0068	83100	0.1919	0.8456	chr8:19891539	chr8:19847259	rs12545984	c	t	0.039	0.0062	86740	3.96e-10	0.8456	chr8:19891539	chr8:19847259	rs12545984	t	c	0.003	0.0065	92643	0.6604	0.1544	chr8:19891539	C	T	0.817641	0.0877649	0.182597	0.0309192	0.0181099	21691
rs6065912	chr20:44065774	chr20:44632367	rs6065912	g	a	0.0438	0.0071	92602.7	1.02e-08	0.8417	chr20:44065774	chr20:44632367	rs6065912	a	g	0.0113	0.0076	82963.1	0.1476	0.1583	chr20:44065774	chr20:44632367	rs6065912	a	g	0.0379	0.007	86602.6	6.55e-08	0.1583	chr20:44065774	chr20:44632367	rs6065912	g	a	0.0041	0.0073	92504.8	0.6935	0.8417	chr20:44065774	G	A	0.841466	0.233863	0.870325	0.0243565	0.0204597	21769
rs4922116	chr8:19877058	chr8:19832778	rs4922116	a	g	0.0511	0.0064	92722	9.54e-14	0.1478	chr8:19877058	chr8:19832778	rs4922116	g	a	0.0086	0.0068	83082	0.2086	0.8522	chr8:19877058	chr8:19832778	rs4922116	g	a	0.0397	0.0062	86716	3.18e-10	0.8522	chr8:19877058	chr8:19832778	rs4922116	a	g	0.0027	0.0065	92610	0.7008	0.1478	chr8:19877058	G	A	0.800725	0.0528467	0.158828	0.0353991	0.018283	20757
rs1372339	chr8:19876078	chr8:19831798	rs1372339	g	a	0.0519	0.0064	92733	4.01e-14	0.1491	chr8:19876078	chr8:19831798	rs1372339	a	g	0.0089	0.0068	83091.9	0.1912	0.8509	chr8:19876078	chr8:19831798	rs1372339	a	g	0.04	0.0062	86730.9	2.46e-10	0.8509	chr8:19876078	chr8:19831798	rs1372339	g	a	0.0026	0.0065	92632.1	0.7125	0.1491	chr8:19876078	G	A	0.17591	0.0540209	0.158525	-0.0352246	0.0182826	20752
rs2972146	chr2:226808942	chr2:227100698	rs2972146	g	t	0.0325	0.005	92725	8.92e-10	0.3773	chr2:226808942	chr2:227100698	rs2972146	t	g	0.0021	0.0053	83084.1	0.6593	0.6227	chr2:226808942	chr2:227100698	rs2972146	t	g	0.0296	0.0048	86726.9	6.43e-09	0.6227	chr2:226808942	chr2:227100698	rs2972146	g	t	0.0019	0.005	92629	0.7758	0.3773	chr2:226808942	G	T	0.384589	0.0003801	0.129429	-0.0506743	0.0142604	20801
rs2943646	chr2:226807778	chr2:227099534	rs2943646	a	g	0.0324	0.005	92774	9.18e-10	0.3773	chr2:226807778	chr2:227099534	rs2943646	g	a	0.0023	0.0053	83132.9	0.6449	0.6227	chr2:226807778	chr2:227099534	rs2943646	g	a	0.0294	0.0048	86778.1	8.19e-09	0.6227	chr2:226807778	chr2:227099534	rs2943646	a	g	0.0019	0.005	92682.1	0.7778	0.3773	chr2:226807778	G	A	0.615647	0.0005763	0.319836	0.0487507	0.0141613	21855
rs2972147	chr2:226808098	chr2:227099854	rs2972147	t	c	0.0324	0.005	92771	9.7e-10	0.3786	chr2:226808098	chr2:227099854	rs2972147	c	t	0.0024	0.0053	83129	0.6439	0.6214	chr2:226808098	chr2:227099854	rs2972147	c	t	0.0293	0.0048	86774.9	8.21e-09	0.6214	chr2:226808098	chr2:227099854	rs2972147	t	c	0.0018	0.005	92679.1	0.7843	0.3786	chr2:226808098	C	T	0.62544	0.0006646	0.298762	0.0481114	0.0141347	21963
rs2666893	chr11:45696749	chr11:45740173	rs2666893	a	g	0.0531	0.0085	92761.5	2.3e-09	0.07256	chr11:45696749	chr11:45740173	rs2666893	g	a	0.0142	0.0091	83116	0.1564	0.92744	chr11:45696749	chr11:45740173	rs2666893	g	a	0.0187	0.0083	86759.2	0.02848	0.92744	chr11:45696749	chr11:45740173	rs2666893	g	a	0.003	0.0086	92665.9	0.797	0.92744	chr11:45696749	G	A	0.888136	0.663637	0.865163	0.0111288	0.0255895	21634
rs2760537	chr1:228393035	chr1:230326412	rs2760537	g	a	0.0566	0.0065	92775.9	1.92e-15	0.8311	chr1:228393035	chr1:230326412	rs2760537	a	g	0.0138	0.0069	83128.9	0.06665	0.1689	chr1:228393035	chr1:230326412	rs2760537	a	g	0.0443	0.0064	86771.6	5.13e-12	0.1689	chr1:228393035	chr1:230326412	rs2760537	g	a	0.0003	0.0066	92685.1	0.8055	0.8311	chr1:228393035	G	A	0.82815	0.195289	0.678377	-0.0260948	0.020149	21577
rs2243976	chr1:180423858	chr1:182157235	rs2243976	a	g	0.0381	0.0051	92796.1	1.89e-12	0.6702	chr1:180423858	chr1:182157235	rs2243976	g	a	0.0158	0.0054	83143.9	0.005457	0.3298	chr1:180423858	chr1:182157235	rs2243976	g	a	0.0087	0.0049	86792.1	0.1532	0.3298	chr1:180423858	chr1:182157235	rs2243976	a	g	0.0008	0.0051	92703.9	0.8151	0.6702	chr1:180423858	G	A	0.351725	0.632674	0.679975	0.0069797	0.0146028	21254
rs263	chr8:19857092	chr8:19812812	rs263	t	c	0.0958	0.0065	92729	8.45e-44	0.1807	chr8:19857092	chr8:19812812	rs263	c	t	0.0126	0.0068	83090	0.07222	0.8193	chr8:19857092	chr8:19812812	rs263	c	t	0.0962	0.0063	86731.1	1.51e-50	0.8193	chr8:19857092	chr8:19812812	rs263	t	c	0.0011	0.0065	92629.3	0.8219	0.1807	chr8:19857092	C	T	0.823508	3.04e-05	0.30906	0.0775821	0.0186013	21433
rs4599845	chr8:116662773	chr8:116593598	rs4599845	c	t	0.0294	0.0049	92771	2.11e-08	0.5844	chr8:116662773	chr8:116593598	rs4599845	t	c	0.0147	0.0052	83129	0.008732	0.4156	chr8:116662773	chr8:116593598	rs4599845	t	c	0.0084	0.0048	86770.9	0.1406	0.4156	chr8:116662773	chr8:116593598	rs4599845	t	c	0.0017	0.005	92677	0.8225	0.4156	chr8:116662773	C	T	0.574881	0.284569	0.75698	0.0150864	0.0140979	21052
rs3808434	chr8:116628610	chr8:116559435	rs3808434	g	a	0.0297	0.0049	92766	1.35e-08	0.5699	chr8:116628610	chr8:116559435	rs3808434	a	g	0.0147	0.0052	83129	0.007795	0.4301	chr8:116628610	chr8:116559435	rs3808434	a	g	0.0069	0.0047	86768	0.2382	0.4301	chr8:116628610	chr8:116559435	rs3808434	a	g	0.0015	0.0049	92673	0.8243	0.4301	chr8:116628610	G	A	0.557304	0.429936	0.498575	0.0110076	0.013946	20769
rs600845	chr1:228389331	chr1:230322708	rs600845	a	g	0.0571	0.0065	92764	1.1e-15	0.8298	chr1:228389331	chr1:230322708	rs600845	g	a	0.0136	0.0069	83121	0.0697	0.1702	chr1:228389331	chr1:230322708	rs600845	g	a	0.0441	0.0064	86763.5	6.61e-12	0.1702	chr1:228389331	chr1:230322708	rs600845	a	g	0.0006	0.0066	92673	0.8413	0.8298	chr1:228389331	G	A	0.147482	0.288441	0.658862	0.0212104	0.0199807	21833
rs12543154	chr8:19800257	chr8:19755977	rs12543154	t	g	0.0711	0.0064	92514.8	3.16e-24	0.1702	chr8:19800257	chr8:19755977	rs12543154	g	t	0.0086	0.0068	82902.9	0.2377	0.8298	chr8:19800257	chr8:19755977	rs12543154	g	t	0.0606	0.0062	86535	2.58e-21	0.8298	chr8:19800257	chr8:19755977	rs12543154	t	g	0.0016	0.0065	92418.1	0.8455	0.1702	chr8:19800257	G	T	0.832131	0.0001651	0.289791	0.0708368	0.0188035	21302
rs17482310	chr8:19791156	chr8:19746876	rs17482310	t	g	0.0652	0.0065	92735.9	9.9e-20	0.157	chr8:19791156	chr8:19746876	rs17482310	g	t	0.009	0.0069	83096	0.2163	0.843	chr8:19791156	chr8:19746876	rs17482310	g	t	0.0584	0.0063	86736.1	2.75e-19	0.843	chr8:19791156	chr8:19746876	rs17482310	g	t	0.001	0.0066	92636.1	0.8641	0.843	chr8:19791156	G	T	0.831281	0.0003608	0.210714	0.0660658	0.0185202	21911
rs2943640	chr2:226801829	chr2:227093585	rs2943640	a	c	0.0317	0.005	92726	2.84e-09	0.3681	chr2:226801829	chr2:227093585	rs2943640	c	a	0.0036	0.0053	83087	0.4782	0.6319	chr2:226801829	chr2:227093585	rs2943640	c	a	0.0283	0.0049	86731	2.93e-08	0.6319	chr2:226801829	chr2:227093585	rs2943640	a	c	0.0013	0.005	92630.1	0.879	0.3681	chr2:226801829	C	A	0.617861	0.0013274	0.248659	0.0454655	0.0141637	21952
rs11570892	chr8:19867897	chr8:19823617	rs11570892	g	a	0.0494	0.0065	92743	1.17e-12	0.1438	chr8:19867897	chr8:19823617	rs11570892	a	g	0.0115	0.0069	83099.9	0.1017	0.8562	chr8:19867897	chr8:19823617	rs11570892	a	g	0.0381	0.0063	86740.1	1.91e-09	0.8562	chr8:19867897	chr8:19823617	rs11570892	a	g	0.0007	0.0066	92640.3	0.8846	0.8562	chr8:19867897	G	A	0.169005	0.0539601	0.13685	-0.0353072	0.0183209	21830
rs627702	chr1:228390742	chr1:230324119	rs627702	g	a	0.0572	0.0064	92655	3.64e-16	0.8245	chr1:228390742	chr1:230324119	rs627702	a	g	0.0129	0.0068	83022	0.08433	0.1755	chr1:228390742	chr1:230324119	rs627702	a	g	0.043	0.0063	86662	1.12e-11	0.1755	chr1:228390742	chr1:230324119	rs627702	g	a	0.0026	0.0065	92558.2	0.915	0.8245	chr1:228390742	G	A	0.825471	0.28374	0.60315	-0.0217644	0.0203035	21703
rs2943634	chr2:226776324	chr2:227068080	rs2943634	a	c	0.0303	0.0051	92761	2.05e-08	0.3417	chr2:226776324	chr2:227068080	rs2943634	c	a	0.004	0.0054	83122	0.4747	0.6583	chr2:226776324	chr2:227068080	rs2943634	c	a	0.0287	0.0049	86767.1	2.91e-08	0.6583	chr2:226776324	chr2:227068080	rs2943634	c	a	0.0003	0.0051	92669.9	0.9347	0.6583	chr2:226776324	C	A	0.638158	9.63e-05	0.0704235	0.056611	0.0145167	21830
rs17513135	chr1:39808273	chr1:40035686	rs17513135	c	t	0.0374	0.0057	92766.1	5.89e-10	0.7678	chr1:39808273	chr1:40035686	rs17513135	t	c	0.0064	0.006	83120	0.2867	0.2322	chr1:39808273	chr1:40035686	rs17513135	t	c	0.0173	0.0055	86765	0.003305	0.2322	chr1:39808273	chr1:40035686	rs17513135	c	t	0.0009	0.0057	92674.1	0.9739	0.7678	chr1:39808273	C	T	0.765317	0.364901	0.434198	-0.0146965	0.0162201	20800
rs1441770	chr8:19801599	chr8:19757319	rs1441770	a	g	0.032	0.0049	92716.9	5.97e-10	0.4103	chr8:19801599	chr8:19757319	rs1441770	g	a	0.0078	0.0052	83080	0.1616	0.5897	chr8:19801599	chr8:19757319	rs1441770	g	a	0.0296	0.0048	86720	7.34e-09	0.5897	chr8:19801599	chr8:19757319	rs1441770	g	a	0	0.005	92618	0.9773	0.5897	chr8:19801599	G	A	0.613831	0.0024715	0.879562	0.0436816	0.0144316	21476
rs1441771	chr8:19801580	chr8:19757300	rs1441771	t	c	0.0718	0.0064	92726.8	4.85e-25	0.1636	chr8:19801580	chr8:19757300	rs1441771	c	t	0.0102	0.0068	83087	0.1482	0.8364	chr8:19801580	chr8:19757300	rs1441771	c	t	0.0636	0.0062	86728	1.73e-22	0.8364	chr8:19801580	chr8:19757300	rs1441771	t	c	0.0002	0.0065	92624	0.9818	0.1636	chr8:19801580	C	T	0.826036	0.0016429	0.205425	0.0579197	0.0183978	21660
rs2410616	chr8:19872959	chr8:19828679	rs2410616	t	c	0.0511	0.0065	92737	2.15e-13	0.1464	chr8:19872959	chr8:19828679	rs2410616	c	t	0.0111	0.0069	83093	0.1156	0.8536	chr8:19872959	chr8:19828679	rs2410616	c	t	0.0395	0.0063	86732	6.24e-10	0.8536	chr8:19872959	chr8:19828679	rs2410616	t	c	0.0002	0.0066	92633.8	0.9939	0.1464	chr8:19872959	C	T	0.830836	0.0478155	0.204989	0.0361714	0.0182776	21810
[truncated: 5 more columns]

## Sheet: dataset B
	SNP_hg18.HDL	SNP_hg19.HDL	rsid.HDL	A1.HDL	A2.HDL	beta.HDL	se.HDL	N.HDL	P.value.HDL	Freq.A1.1000G.EUR.HDL	SNP_hg18.LDL	SNP_hg19.LDL	rsid.LDL	A1.LDL	A2.LDL	beta.LDL	se.LDL	N.LDL	P.value.LDL	Freq.A1.1000G.EUR.LDL	SNP_hg18.TG	SNP_hg19.TG	X.rsid.TG	A1.TG	A2.TG	beta.TG.	se.TG	N.TG	P.value.TG.	Freq.A1.1000G.EUR.TG	X	X.1	SNP	chr_pos_b36	reference_allele	other_allele	ref_allele_frequency	pvalue	het_pvalue	log_odds	log_odds_se	N_case	N_control	model	cadnum
12	chr5:156338362	chr5:156405784	rs10059560	t	c	0.0033	0.0044	186939	0.5749	0.8404	chr5:156338362	chr5:156405784	rs10059560	t	c	0.0339	0.0047	172867	2.491e-12	0.8404	chr5:156338362	chr5:156405784	rs10059560	t	c	0.0187	0.0043	177630	2.785e-05	0.8404	2.491e-12	537436	rs10059560	chr5:156338362	C	T	0.204808	0.486579	0.778122	0.0127158	0.0182762	21770	62015	FE	83785
13	chr5:156398732	chr5:156466154	rs10059699	t	c	0.0026	0.0043	184317	0.8019	0.8259	chr5:156398732	chr5:156466154	rs10059699	t	c	0.0312	0.0046	170282	3.689e-11	0.8259	chr5:156398732	chr5:156466154	rs10059699	t	c	0.019	0.0042	175041	1.724e-05	0.8259	3.689e-11	529640	rs10059699	chr5:156398732	C	T	0.220477	0.514786	0.870341	0.0112114	0.0172112	21882	62203	FE	84085
14	chr5:74807143	chr5:74771387	rs10061689	a	g	0.0064	0.0049	187017	0.1274	0.1346	chr5:74807143	chr5:74771387	rs10061689	a	g	0.0639	0.0053	172938	4.383e-29	0.1346	chr5:74807143	chr5:74771387	rs10061689	a	g	0.0047	0.0048	177703	0.437	0.1346	4.383e-29	537658	rs10061689	chr5:74807143	G	A	0.841344	0.179397	0.71334	-0.0269997	0.0201098	21884	62204	FE	84088
28	chr17:35319793	chr17:38066267	rs1008723	t	g	0.0239	0.0034	185440	1.47e-12	0.5106	chr17:35319793	chr17:38066267	rs1008723	t	g	0.0014	0.0037	171407	0.8433	0.5106	chr17:35319793	chr17:38066267	rs1008723	g	t	0.0028	0.0033	176097	0.6006	0.4894	1.47e-12	532944	rs1008723	chr17:35319793	G	T	0.482178	0.895578	0.596818	-0.0018122	0.0138075	21820	62157	FE	83977
33	chr8:10691637	chr8:10654227	rs10099021	c	g	0.0236	0.0039	186688	1.272e-08	0.7309	chr8:10691637	chr8:10654227	rs10099021	c	g	0.0048	0.0042	172649	0.4174	0.7309	chr8:10691637	chr8:10654227	rs10099021	g	c	0.0222	0.0038	177410	1.256e-08	0.2691	1.272e-08	536747	rs10099021	chr8:10691637	C	G	0.741685	0.045842	0.717673	0.0315452	0.0157975	21679	61967	FE	83646
44	chr8:10691571	chr8:10654161	rs10113332	a	g	0.0234	0.0039	186751	1.571e-08	0.7296	chr8:10691571	chr8:10654161	rs10113332	a	g	0.0052	0.0042	172703	0.3808	0.7296	chr8:10691571	chr8:10654161	rs10113332	g	a	0.0245	0.0038	177464	2.909e-10	0.2704	1.571e-08	536918	rs10113332	chr8:10691571	G	A	0.258623	0.0591228	0.777157	-0.0297908	0.015785	21691	61969	FE	83660
51	chr12:108526731	chr12:110042348	rs10161126	g	a	0.0284	0.0034	187010	1.441e-16	0.5475	chr12:108526731	chr12:110042348	rs10161126	g	a	0.0092	0.0037	172937	0.03739	0.5475	chr12:108526731	chr12:110042348	rs10161126	g	a	0.0028	0.0033	177706	0.2549	0.5475	1.441e-16	537653	rs10161126	chr12:108526731	G	A	0.525638	0.825588	0.623802	-0.0030486	0.0138343	21904	62146	FE	84050
55	chr2:21058962	chr2:21205457	rs10172650	g	a	0.0199	0.0036	187012	9.393e-08	0.6794	chr2:21058962	chr2:21205457	rs10172650	a	g	0.0287	0.0039	172945	9.138e-13	0.3206	chr2:21058962	chr2:21205457	rs10172650	a	g	0.0241	0.0035	177713	1.414e-11	0.3206	9.138e-13	537670	rs10172650	chr2:21058962	G	A	0.673735	0.212719	0.245156	-0.0187483	0.0150453	21163	61837	FE	83000
59	chr5:74922140	chr5:74886384	rs1018119	a	g	0.0084	0.0064	183817	0.3413	0.1042	chr5:74922140	chr5:74886384	rs1018119	a	g	0.0417	0.0068	169788	5.936e-09	0.1042	chr5:74922140	chr5:74886384	rs1018119	g	a	0.0024	0.0063	174467	0.6286	0.8958	5.936e-09	528072	rs1018119	chr5:74922140	G	A	0.905418	0.523877	0.872515	0.0177943	0.0279178	21542	61856	FE	83398
73	chr7:17877563	chr7:17911038	rs10282707	c	t	0.025	0.0035	187040	1.025e-11	0.6029	chr7:17877563	chr7:17911038	rs10282707	c	t	0.0084	0.0038	172965	0.04225	0.6029	chr7:17877563	chr7:17911038	rs10282707	t	c	0.0092	0.0034	177732	0.006518	0.3971	1.025e-11	537737	rs10282707	chr7:17877563	C	T	0.594676	0.909423	0.895992	0.0016295	0.0143233	21588	61912	FE	83500
99	chr11:47251202	chr11:47294626	rs10501321	c	t	0.0483	0.0036	186984	3.541e-38	0.314	chr11:47251202	chr11:47294626	rs10501321	t	c	0.0087	0.0039	172916	0.04239	0.686	chr11:47251202	chr11:47294626	rs10501321	t	c	0.0216	0.0035	177680	1.412e-08	0.686	3.541e-38	537580	rs10501321	chr11:47251202	C	T	0.353502	0.192947	0.0404503	-0.0188473	0.0144766	21885	62238	FE	84123
106	chr8:19891970	chr8:19847690	rs10503669	a	c	0.1534	0.0057	187021	4.12e-144	0.1201	chr8:19891970	chr8:19847690	rs10503669	c	a	0.006	0.0061	172956	0.6775	0.8799	chr8:19891970	chr8:19847690	rs10503669	c	a	0.1676	0.0056	177722	7.66e-190	0.8799	4.12e-144	537699	rs10503669	chr8:19891970	C	A	0.878256	0.0001873	0.200083	0.0889153	0.0238023	21669	61939	FE	83608
111	chr5:75016328	chr5:74980572	rs10515213	g	a	0.0063	0.0042	187068	0.09306	0.1966	chr5:75016328	chr5:74980572	rs10515213	g	a	0.0323	0.0045	173001	7.665e-12	0.1966	chr5:75016328	chr5:74980572	rs10515213	a	g	0.0035	0.004	177764	0.3694	0.8034	7.665e-12	537833	rs10515213	chr5:75016328	G	A	0.219984	0.755739	0.855985	-0.0052353	0.0168293	21929	62263	FE	84192
112	chr11:47311363	chr11:47354787	rs1052373	t	c	0.0478	0.0037	186779	1.551e-36	0.3179	chr11:47311363	chr11:47354787	rs1052373	c	t	0.0101	0.004	172730	0.01712	0.6821	chr11:47311363	chr11:47354787	rs1052373	c	t	0.0201	0.0036	177479	2.743e-07	0.6821	1.551e-36	536988	rs1052373	chr11:47311363	C	T	0.661695	0.172479	0.0268937	0.0202628	0.0148523	21635	61940	FE	83575
119	chr11:47411277	chr11:47454701	rs10742805	a	g	0.0395	0.0037	187029	3.473e-24	0.2955	chr11:47411277	chr11:47454701	rs10742805	g	a	0.0016	0.004	172962	0.7683	0.7045	chr11:47411277	chr11:47454701	rs10742805	g	a	0.0146	0.0036	177730	0.0002319	0.7045	3.473e-24	537721	rs10742805	chr11:47411277	G	A	0.686805	0.447793	0.247098	0.011434	0.0150626	21868	62182	FE	84050
130	chr11:47323947	chr11:47367371	rs10769255	t	c	0.0541	0.0044	186899	1.395e-31	0.1675	chr11:47323947	chr11:47367371	rs10769255	c	t	0.0001	0.0047	172827	0.6531	0.8325	chr11:47323947	chr11:47367371	rs10769255	c	t	0.0171	0.0043	177588	0.0002339	0.8325	1.395e-31	537314	rs10769255	chr11:47323947	C	T	0.819091	0.046525	0.55033	0.0364668	0.0183195	21855	62158	FE	84013
141	chr12:108377539	chr12:109893156	rs10774708	g	a	0.0314	0.0034	187040	1.852e-19	0.5541	chr12:108377539	chr12:109893156	rs10774708	g	a	0.0084	0.0037	172967	0.06002	0.5541	chr12:108377539	chr12:109893156	rs10774708	g	a	0.0028	0.0033	177737	0.2999	0.5541	1.852e-19	537744	rs10774708	chr12:108377539	G	A	0.527145	0.728795	0.355159	-0.0048352	0.0139452	21641	61884	FE	83525
142	chr1:109757679	chr1:109956156	rs10776807	g	a	0.0055	0.0037	187090	0.141	0.3021	chr1:109757679	chr1:109956156	rs10776807	a	g	0.033	0.004	173016	1.089e-14	0.6979	chr1:109757679	chr1:109956156	rs10776807	a	g	0.0004	0.0036	177792	0.7182	0.6979	1.089e-14	537898	rs10776807	chr1:109757679	G	A	0.288762	0.121137	0.103426	-0.0237896	0.0153479	21664	61929	FE	83593
151	chr9:106630937	chr9:107591116	rs10820738	c	t	0.0441	0.0076	186335	2.822e-08	0.05409	chr9:106630937	chr9:107591116	rs10820738	c	t	0.0187	0.0082	172300	0.03397	0.05409	chr9:106630937	chr9:107591116	rs10820738	c	t	0.0207	0.0075	177034	0.005935	0.05409	2.822e-08	535668	rs10820738	chr9:106630937	C	T	0.0820761	0.26745	0.138556	0.0348264	0.0314047	21638	61904	FE	83542
156	chr11:47108849	chr11:47152273	rs10838660	g	a	0.0248	0.0036	187024	2.999e-11	0.3298	chr11:47108849	chr11:47152273	rs10838660	a	g	0.0118	0.0039	172954	0.003287	0.6702	chr11:47108849	chr11:47152273	rs10838660	a	g	0.0191	0.0035	177721	4.701e-07	0.6702	2.999e-11	537699	rs10838660	chr11:47108849	G	A	0.331548	0.581398	0.0552136	0.0081749	0.0148273	21397	61934	FE	83331
158	chr11:47231640	chr11:47275064	rs10838681	a	g	0.048	0.0038	187043	1.716e-33	0.2691	chr11:47231640	chr11:47275064	rs10838681	g	a	0.0069	0.0041	172975	0.09444	0.7309	chr11:47231640	chr11:47275064	rs10838681	g	a	0.0212	0.0037	177734	8.268e-08	0.7309	1.716e-33	537752	rs10838681	chr11:47231640	G	A	0.696396	0.237825	0.16789	0.0180881	0.0153232	21680	61968	FE	83648
159	chr11:47291100	chr11:47334524	rs10838689	a	g	0.0528	0.0044	187053	2.907e-30	0.1689	chr11:47291100	chr11:47334524	rs10838689	g	a	0.0011	0.0048	172982	0.9063	0.8311	chr11:47291100	chr11:47334524	rs10838689	g	a	0.017	0.0043	177749	0.00034	0.8311	2.907e-30	537784	rs10838689	chr11:47291100	G	A	0.79272	0.189073	0.535014	0.0238356	0.018149	21443	61931	FE	83374
167	chr12:111055552	chr12:112571169	rs10850003	g	a	0.001	0.0045	186953	0.7731	0.8391	chr12:111055552	chr12:112571169	rs10850003	a	g	0.0267	0.0048	172886	3.348e-08	0.1609	chr12:111055552	chr12:112571169	rs10850003	g	a	0.0049	0.0043	177647	0.344	0.8391	3.348e-08	537486	rs10850003	chr12:111055552	G	A	0.777616	0.0034357	0.942159	0.0504338	0.0172376	21867	62134	FE	84001
170	chr12:108321435	chr12:109837052	rs10850131	t	c	0.0215	0.0034	187084	4.081e-09	0.4538	chr12:108321435	chr12:109837052	rs10850131	t	c	0.0017	0.0037	173017	0.7486	0.4538	chr12:108321435	chr12:109837052	rs10850131	t	c	0.0007	0.0033	177789	0.7618	0.4538	4.081e-09	537890	rs10850131	chr12:108321435	C	T	0.533903	0.846735	0.260111	-0.0026669	0.0137976	21910	62224	FE	84134
172	chr12:108466179	chr12:109981796	rs10850349	a	g	0.0232	0.0038	187112	7.7e-09	0.2744	chr12:108466179	chr12:109981796	rs10850349	a	g	0.0012	0.0041	173039	0.7234	0.2744	chr12:108466179	chr12:109981796	rs10850349	a	g	0.0011	0.0038	177811	0.646	0.2744	7.7e-09	537962	rs10850349	chr12:108466179	G	A	0.736506	0.694581	0.355911	-0.0063072	0.0160633	21298	61816	FE	83114
176	chr15:61203755	chr15:63416702	rs10851724	a	t	0.0239	0.0041	183716	1.659e-08	0.7309	chr15:61203755	chr15:63416702	rs10851724	t	a	0.0045	0.0044	169698	0.3038	0.2691	chr15:61203755	chr15:63416702	rs10851724	t	a	0.0202	0.004	174372	3.473e-07	0.2691	1.659e-08	527786	rs10851724	chr15:61203755	T	A	0.236651	0.34409	0.110717	0.0154662	0.0163471	21782	62039	FE	83821
177	chr17:64396474	chr17:66884879	rs10852765	a	g	0.0199	0.0034	185567	7.95e-09	0.4288	chr17:64396474	chr17:66884879	rs10852765	g	a	0.0081	0.0037	171529	0.02678	0.5712	chr17:64396474	chr17:66884879	rs10852765	g	a	0.0046	0.0033	176220	0.1919	0.5712	7.95e-09	533316	rs10852765	chr17:64396474	G	A	0.556068	0.0854194	0.975498	0.0240937	0.0140074	21694	61968	FE	83662
178	chr1:109811812	chr1:110010289	rs10857787	c	t	0.0043	0.0037	187023	0.2216	0.3298	chr1:109811812	chr1:110010289	rs10857787	t	c	0.0305	0.0039	172957	8.526e-13	0.6702	chr1:109811812	chr1:110010289	rs10857787	c	t	0.0004	0.0036	177732	0.8497	0.3298	8.526e-13	537712	rs10857787	chr1:109811812	C	T	0.321262	0.100265	0.241073	-0.0243275	0.0148016	21874	62211	FE	84085
183	chr1:109745416	chr1:109943893	rs10858092	c	t	0.0053	0.0037	187027	0.1562	0.3021	chr1:109745416	chr1:109943893	rs10858092	t	c	0.0335	0.004	172960	5.569e-15	0.6979	chr1:109745416	chr1:109943893	rs10858092	t	c	0.0003	0.0036	177732	0.7431	0.6979	5.569e-15	537719	rs10858092	chr1:109745416	C	T	0.303931	0.101402	0.145594	-0.0251267	0.015339	21685	61964	FE	83649
206	chr11:47088457	chr11:47131881	rs11039097	g	a	0.0251	0.0036	187022	1.582e-11	0.3298	chr11:47088457	chr11:47131881	rs11039097	a	g	0.0121	0.0039	172957	0.002626	0.6702	chr11:47088457	chr11:47131881	rs11039097	a	g	0.0194	0.0035	177718	3.839e-07	0.6702	1.582e-11	537697	rs11039097	chr11:47088457	G	A	0.330432	0.479264	0.0864314	0.0104217	0.0147306	21847	62209	FE	84056
207	chr11:47114253	chr11:47157677	rs11039105	a	t	0.0233	0.0036	186907	3.499e-10	0.3298	chr11:47114253	chr11:47157677	rs11039105	t	a	0.0137	0.0039	172861	0.0007126	0.6702	chr11:47114253	chr11:47157677	rs11039105	t	a	0.0187	0.0035	177619	8.336e-07	0.6702	3.499e-10	537387	rs11039105	chr11:47114253	T	A	0.656422	0.491383	0.1082	-0.0101283	0.014719	21880	62244	FE	84124
208	chr11:47130872	chr11:47174296	rs11039112	t	c	0.0249	0.0036	186996	2.25e-11	0.3325	chr11:47130872	chr11:47174296	rs11039112	c	t	0.0118	0.0038	172927	0.003138	0.6675	chr11:47130872	chr11:47174296	rs11039112	c	t	0.0189	0.0035	177692	6.913e-07	0.6675	2.25e-11	537615	rs11039112	chr11:47130872	C	T	0.669405	0.567104	0.0667573	-0.0084219	0.0147154	21881	62277	FE	84158
210	chr11:47349879	chr11:47393303	rs11039212	a	t	0.0243	0.0036	183970	3.393e-11	0.6728	chr11:47349879	chr11:47393303	rs11039212	a	t	0.0015	0.0039	169955	0.6759	0.6728	chr11:47349879	chr11:47393303	rs11039212	t	a	0.0101	0.0035	174634	0.007386	0.3272	3.393e-11	528559	rs11039212	chr11:47349879	T	A	0.321463	0.594215	0.768887	0.0078109	0.0146617	21888	62089	FE	83977
213	chr12:122357180	chr12:123791227	rs11057251	c	t	0.0231	0.0037	187018	4.293e-09	0.3298	chr12:122357180	chr12:123791227	rs11057251	c	t	0.0098	0.0039	172949	0.05126	0.3298	chr12:122357180	chr12:123791227	rs11057251	t	c	0.0069	0.0036	177717	0.02296	0.6702	4.293e-09	537684	rs11057251	chr12:122357180	C	T	0.340271	0.548442	0.0289796	0.0088807	0.0147987	21315	61790	FE	83105
215	chr12:123030789	chr12:124464836	rs11057408	t	g	0.0282	0.0036	183800	2.652e-13	0.3628	chr12:123030789	chr12:124464836	rs11057408	g	t	0.0178	0.0039	169783	1.121e-05	0.6372	chr12:123030789	chr12:124464836	rs11057408	g	t	0.0258	0.0035	174454	2.049e-12	0.6372	2.652e-13	528037	rs11057408	chr12:123030789	G	T	0.670942	0.0067543	0.55537	0.0396382	0.0146336	21615	61901	FE	83516
224	chr12:108336282	chr12:109851899	rs11066523	t	c	0.0213	0.0037	187107	3.209e-08	0.31	chr12:108336282	chr12:109851899	rs11066523	t	c	0.0003	0.004	173034	0.9045	0.31	chr12:108336282	chr12:109851899	rs11066523	c	t	0.0022	0.0036	177806	0.5023	0.69	3.209e-08	537947	rs11066523	chr12:108336282	C	T	0.695074	0.789565	0.589562	-0.0040203	0.0150643	21666	61951	FE	83617
229	chr12:108482361	chr12:109997978	rs11067253	a	g	0.0231	0.0038	184582	9.969e-09	0.2757	chr12:108482361	chr12:109997978	rs11067253	a	g	0.0017	0.0041	170520	0.6945	0.2757	chr12:108482361	chr12:109997978	rs11067253	a	g	0.0022	0.0039	175272	0.5118	0.2757	9.969e-09	530374	rs11067253	chr12:108482361	G	A	0.732912	0.486843	0.536422	-0.0109811	0.0157924	21340	61846	FE	83186
263	chr16:52366748	chr16:53809247	rs1121980	g	a	0.0196	0.0034	185524	6.791e-09	0.5528	chr16:52366748	chr16:53809247	rs1121980	a	g	0.0001	0.0037	171500	0.82	0.4472	chr16:52366748	chr16:53809247	rs1121980	a	g	0.0171	0.0034	176191	1.518e-06	0.4472	6.791e-09	533215	rs1121980	chr16:52366748	G	A	0.565502	0.061815	0.212458	-0.0263574	0.0141128	21930	62189	FE	84119
264	chr11:125653370	chr11:126148160	rs11220437	t	c	0.0199	0.0053	184708	0.000368	0.8799	chr11:125653370	chr11:126148160	rs11220437	c	t	0.0338	0.0057	171091	5.764e-09	0.1201	chr11:125653370	chr11:126148160	rs11220437	c	t	0.012	0.0052	175655	0.01045	0.1201	5.764e-09	531453	rs11220437	chr11:125653370	C	T	0.128474	0.354936	0.396938	0.0208926	0.0225852	21937	62223	FE	84160
267	chr16:66454988	chr16:67897487	rs1124324	t	c	0.0828	0.0051	185547	1.823e-53	0.1306	chr16:66454988	chr16:67897487	rs1124324	t	c	0.0007	0.0055	171509	0.8886	0.1306	chr16:66454988	chr16:67897487	rs1124324	c	t	0.0117	0.005	176201	0.02331	0.8694	1.823e-53	533257	rs1124324	chr16:66454988	C	T	0.887285	0.221424	0.649275	0.0262178	0.0214417	21848	62261	FE	84109
270	chr15:61214691	chr15:63427638	rs1126312	g	a	0.0241	0.004	184094	9.612e-09	0.7296	chr15:61214691	chr15:63427638	rs1126312	a	g	0.0053	0.0044	170061	0.2279	0.2704	chr15:61214691	chr15:63427638	rs1126312	a	g	0.0203	0.004	174745	3.544e-07	0.2704	9.612e-09	528900	rs1126312	chr15:61214691	G	A	0.745898	0.283337	0.0580201	-0.0174931	0.0163052	21882	62159	FE	84041
272	chr10:113900711	chr10:113910721	rs1129555	a	g	0.0339	0.0038	185829	5.192e-17	0.3232	chr10:113900711	chr10:113910721	rs1129555	a	g	0.0303	0.004	171763	1.538e-13	0.3232	chr10:113900711	chr10:113910721	rs1129555	g	a	0.0207	0.0037	176673	6.719e-09	0.6768	5.192e-17	534265	rs1129555	chr10:113900711	G	A	0.718696	0.681659	0.402079	0.0064024	0.015608	21649	61969	FE	83618
273	chr1:109830998	chr1:110029475	rs1144594	t	c	0.0061	0.0036	187045	0.07678	0.3325	chr1:109830998	chr1:110029475	rs1144594	c	t	0.0312	0.0039	172977	7.966e-14	0.6675	chr1:109830998	chr1:110029475	rs1144594	c	t	0.002	0.0035	177752	0.3455	0.6675	7.966e-14	537774	rs1144594	chr1:109830998	C	T	0.685064	0.0326946	0.0678915	0.0314719	0.0147353	21787	62093	FE	83880
280	chr8:19867897	chr8:19823617	rs11570892	g	a	0.0481	0.0046	187000	4.806e-24	0.1438	chr8:19867897	chr8:19823617	rs11570892	a	g	0.0105	0.0049	172936	0.03387	0.8562	chr8:19867897	chr8:19823617	rs11570892	a	g	0.0433	0.0045	177697	3.247e-23	0.8562	4.806e-24	537633	rs11570892	chr8:19867897	G	A	0.169005	0.0539601	0.13685	-0.0353072	0.0183209	21830	62224	FE	84054
287	chr11:47370309	chr11:47413733	rs11605672	a	g	0.0276	0.0036	185724	6.278e-14	0.6768	chr11:47370309	chr11:47413733	rs11605672	g	a	0.0001	0.0039	171661	0.9671	0.3232	chr11:47370309	chr11:47413733	rs11605672	g	a	0.0118	0.0035	176422	0.001231	0.3232	6.278e-14	533807	rs11605672	chr11:47370309	G	A	0.320388	0.837169	0.719237	0.0030187	0.0146883	21826	62213	FE	84039
293	chr17:34957266	chr17:37703740	rs11654018	c	t	0.0357	0.0039	185492	1.294e-18	0.7507	chr17:34957266	chr17:37703740	rs11654018	c	t	0.0051	0.0042	171459	0.3844	0.7507	chr17:34957266	chr17:37703740	rs11654018	t	c	0.0053	0.0038	176155	0.1578	0.2493	1.294e-18	533106	rs11654018	chr17:34957266	C	T	0.750698	0.227869	0.861636	-0.0189743	0.015735	21895	62225	FE	84120
294	chr17:34999505	chr17:37745979	rs11654954	g	a	0.0301	0.0045	184657	2.107e-10	0.8087	chr17:34999505	chr17:37745979	rs11654954	g	a	0.0073	0.0048	170626	0.287	0.8087	chr17:34999505	chr17:37745979	rs11654954	a	g	0.0029	0.0044	175235	0.4865	0.1913	2.107e-10	530519	rs11654954	chr17:34999505	G	A	0.823975	0.360865	0.963643	-0.0174093	0.0190532	21848	62140	FE	83988
302	chr2:20998373	chr2:21134892	rs11673955	g	c	0.0212	0.0041	186979	3.096e-07	0.8008	chr2:20998373	chr2:21134892	rs11673955	c	g	0.0341	0.0044	172921	2.191e-13	0.1992	chr2:20998373	chr2:21134892	rs11673955	c	g	0.0267	0.004	177687	1.1e-10	0.1992	2.191e-13	537587	rs11673955	chr2:20998373	C	G	0.236326	0.268293	0.61072	0.0184217	0.016641	21252	61924	FE	83176
303	chr1:62769426	chr1:62996838	rs1168013	g	c	0.0146	0.0036	183759	9.921e-05	0.69	chr1:62769426	chr1:62996838	rs1168013	g	c	0.0497	0.0039	169780	5.713e-33	0.69	chr1:62769426	chr1:62996838	rs1168013	g	c	0.0686	0.0035	174445	1.22e-79	0.69	5.713e-33	527984	rs1168013	chr1:62769426	C	G	0.34845	0.177044	0.510448	0.0197591	0.0146373	21690	61974	FE	83664
312	chr2:21224573	chr2:21371068	rs11687710	t	c	0.019	0.0036	187043	6.004e-07	0.715	chr2:21224573	chr2:21371068	rs11687710	c	t	0.0974	0.0039	172980	3.46e-128	0.285	chr2:21224573	chr2:21371068	rs11687710	c	t	0.0155	0.0035	177744	0.0002187	0.285	3.46e-128	537767	rs11687710	chr2:21224573	C	T	0.338078	0.0101801	0.500381	0.0380943	0.0148247	21684	61954	FE	83638
321	chr12:119927053	chr12:121442670	rs1169313	c	t	0.0081	0.0035	186908	0.02257	0.376	chr12:119927053	chr12:121442670	rs1169313	c	t	0.032	0.0038	172847	1.215e-17	0.376	chr12:119927053	chr12:121442670	rs1169313	t	c	0.0003	0.0034	177607	0.99	0.624	1.215e-17	537362	rs1169313	chr12:119927053	C	T	0.352831	0.0002176	0.119281	0.0532811	0.0144093	21924	62204	FE	84128
327	chr5:74999356	chr5:74963600	rs11750595	c	t	0.0082	0.0065	187086	0.2165	0.07916	chr5:74999356	chr5:74963600	rs11750595	c	t	0.0427	0.007	173007	6.669e-10	0.07916	chr5:74999356	chr5:74963600	rs11750595	c	t	0.008	0.0064	177778	0.122	0.07916	6.669e-10	537871	rs11750595	chr5:74999356	C	T	0.0961486	0.968397	0.319921	-0.0010733	0.0270907	21873	62157	FE	84030
337	chr8:9262317	chr8:9224907	rs11784552	c	t	0.027	0.0042	186713	7.085e-10	0.8153	chr8:9262317	chr8:9224907	rs11784552	c	t	0.0201	0.0046	172666	2.236e-05	0.8153	chr8:9262317	chr8:9224907	rs11784552	t	c	0.0073	0.0041	177421	0.08864	0.1847	7.085e-10	536800	rs11784552	chr8:9262317	C	T	0.795548	0.945132	0.0271979	-0.0011722	0.0170327	21835	62219	FE	84054
342	chr1:25633507	chr1:25760920	rs11802413	t	c	0.0011	0.0034	186944	0.9113	0.5369	chr1:25633507	chr1:25760920	rs11802413	t	c	0.0323	0.0036	172878	5.279e-17	0.5369	chr1:25633507	chr1:25760920	rs11802413	t	c	0.0063	0.0033	177648	0.02179	0.5369	5.279e-17	537470	rs11802413	chr1:25633507	C	T	0.465129	0.469833	0.959923	-0.010009	0.0138485	21885	62197	FE	84082
343	chr1:39618854	chr1:39846267	rs1180383	g	a	0.0267	0.0038	184021	9.317e-12	0.7348	chr1:39618854	chr1:39846267	rs1180383	a	g	0.0028	0.0041	169997	0.3636	0.2652	chr1:39618854	chr1:39846267	rs1180383	a	g	0.0164	0.0037	174678	1.228e-06	0.2652	9.317e-12	528696	rs1180383	chr1:39618854	G	A	0.695111	0.150975	0.177567	-0.0218593	0.0152213	21643	61898	FE	83541
349	chr1:62746383	chr1:62973795	rs1184865	g	a	0.0131	0.0036	184033	0.0003826	0.6781	chr1:62746383	chr1:62973795	rs1184865	g	a	0.0489	0.0039	170008	4.757e-32	0.6781	chr1:62746383	chr1:62973795	rs1184865	g	a	0.0678	0.0035	174686	4.424e-78	0.6781	4.757e-32	528727	rs1184865	chr1:62746383	G	A	0.649698	0.108678	0.46093	-0.023462	0.0146257	21623	61912	FE	83535
356	chr3:133702244	chr3:132219554	rs11925382	c	t	0.0138	0.0053	187058	0.006059	0.1266	chr3:133702244	chr3:132219554	rs11925382	t	c	0.0355	0.0057	172985	2.561e-09	0.8734	chr3:133702244	chr3:132219554	rs11925382	t	c	0.0146	0.0052	177750	0.004534	0.8734	2.561e-09	537793	rs11925382	chr3:133702244	C	T	0.14303	0.0008458	0.998712	-0.0728667	0.0218337	21404	61918	FE	83322
360	chr7:130086999	chr7:130436459	rs11979110	t	c	0.0288	0.0034	186975	2.344e-16	0.4578	chr7:130086999	chr7:130436459	rs11979110	c	t	0.0052	0.0037	172901	0.1296	0.5422	chr7:130086999	chr7:130436459	rs11979110	c	t	0.0174	0.0033	177670	1.62e-07	0.5422	2.344e-16	537546	rs11979110	chr7:130086999	C	T	0.483785	0.002137	0.0287106	0.0424298	0.0138185	21901	62238	FE	84139
367	chr19:11020525	chr19:11159525	rs12052058	t	g	0.0044	0.004	183966	0.2626	0.248	chr19:11020525	chr19:11159525	rs12052058	g	t	0.075	0.0043	169944	9.664e-62	0.752	chr19:11020525	chr19:11159525	rs12052058	g	t	0.0004	0.0039	174627	0.8077	0.752	9.664e-62	528537	rs12052058	chr19:11020525	G	T	0.764761	6.58e-06	0.031495	0.0735483	0.0163191	21708	62080	FE	83788
368	chr19:11020096	chr19:11159096	rs12052201	t	g	0.0037	0.004	185438	0.3662	0.248	chr19:11020096	chr19:11159096	rs12052201	g	t	0.0749	0.0043	171408	9.838e-62	0.752	chr19:11020096	chr19:11159096	rs12052201	g	t	0.0003	0.0039	176101	0.8039	0.752	9.838e-62	532947	rs12052201	chr19:11020096	G	T	0.763448	2.13e-05	0.0573483	0.0695109	0.016351	21626	61948	FE	83574
373	chr1:93588988	chr1:93816400	rs12133576	a	g	0.0243	0.0035	187123	6.15e-11	0.3549	chr1:93588988	chr1:93816400	rs12133576	a	g	0.0104	0.0038	173042	0.00383	0.3549	chr1:93588988	chr1:93816400	rs12133576	g	a	0.009	0.0034	177818	0.01193	0.6451	6.15e-11	537983	rs12133576	chr1:93588988	G	A	0.628529	0.689229	0.746057	-0.0057946	0.01449	21685	61967	FE	83652
388	chr11:116157417	chr11:116652207	rs12286037	c	t	0.1052	0.007	184011	2.801e-47	0.93931	chr11:116157417	chr11:116652207	rs12286037	t	c	0.0703	0.0076	169979	5.03e-20	0.06069	chr11:116157417	chr11:116652207	rs12286037	t	c	0.2151	0.0069	174655	5.27e-193	0.06069	2.801e-47	528645	rs12286037	chr11:116157417	C	T	0.937183	0.0004981	0.023498	-0.0980219	0.028153	21919	62222	FE	84141
394	chr12:110823398	chr12:112339015	rs12321677	a	g	0.0005	0.0045	187121	0.9226	0.1596	chr12:110823398	chr12:112339015	rs12321677	a	g	0.0273	0.0048	173049	2.531e-08	0.1596	chr12:110823398	chr12:112339015	rs12321677	g	a	0.0047	0.0043	177817	0.3488	0.8404	2.531e-08	537987	rs12321677	chr12:110823398	G	A	0.779244	0.00383	0.958268	0.0499338	0.0172672	21967	62280	FE	84247
402	chr12:110809229	chr12:112324846	rs12423041	c	t	0	0.0046	187017	0.9658	0.1596	chr12:110809229	chr12:112324846	rs12423041	c	t	0.0272	0.0049	172953	2.481e-08	0.1596	chr12:110809229	chr12:112324846	rs12423041	t	c	0.0032	0.0044	177717	0.5386	0.8404	2.481e-08	537687	rs12423041	chr12:110809229	C	T	0.220096	0.0037404	0.887177	-0.0502942	0.0173472	21836	62146	FE	83982
412	chr17:64339753	chr17:66828158	rs12451366	t	c	0.0242	0.0042	185550	2.887e-09	0.8127	chr17:64339753	chr17:66828158	rs12451366	c	t	0.0128	0.0045	171517	0.006561	0.1873	chr17:64339753	chr17:66828158	rs12451366	c	t	0.0041	0.0041	176207	0.204	0.1873	2.887e-09	533274	rs12451366	chr17:64339753	C	T	0.231105	0.0617732	0.511055	0.0317429	0.0169937	21336	61934	FE	83270
417	chr8:19904071	chr8:19859791	rs12541912	c	g	0.0816	0.0037	186955	3.09e-97	0.2995	chr8:19904071	chr8:19859791	rs12541912	g	c	0.006	0.004	172899	0.2147	0.7005	chr8:19904071	chr8:19859791	rs12541912	g	c	0.0868	0.0036	177660	6.34e-128	0.7005	3.09e-97	537514	rs12541912	chr8:19904071	C	G	0.3151	0.0032765	0.48154	-0.044194	0.0150293	21285	61800	FE	83085
418	chr8:19800257	chr8:19755977	rs12543154	t	g	0.0677	0.0045	186822	2.742e-47	0.1702	chr8:19800257	chr8:19755977	rs12543154	g	t	0.0071	0.0048	172787	0.3277	0.8298	chr8:19800257	chr8:19755977	rs12543154	g	t	0.0659	0.0044	177544	2.2e-50	0.8298	2.742e-47	537153	rs12543154	chr8:19800257	G	T	0.832131	0.0001651	0.289791	0.0708368	0.0188035	21302	61797	FE	83099
420	chr8:19891539	chr8:19847259	rs12545984	t	c	0.0475	0.0045	187048	3.795e-24	0.1544	chr8:19891539	chr8:19847259	rs12545984	c	t	0.01	0.0048	172982	0.04012	0.8456	chr8:19891539	chr8:19847259	rs12545984	c	t	0.0435	0.0044	177747	1.202e-23	0.8456	3.795e-24	537777	rs12545984	chr8:19891539	C	T	0.817641	0.0877649	0.182597	0.0309192	0.0181099	21691	61971	FE	83662
433	chr5:74684359	chr5:74648603	rs12654264	t	a	0.0007	0.0035	187030	0.6571	0.4103	chr5:74684359	chr5:74648603	rs12654264	t	a	0.0687	0.0037	172958	3.893e-70	0.4103	chr5:74684359	chr5:74648603	rs12654264	t	a	0.0024	0.0034	177726	0.6588	0.4103	3.893e-70	537714	rs12654264	chr5:74684359	T	A	0.367655	0.015965	0.654788	0.0347321	0.0144133	21665	61957	FE	83622
446	chr2:21000031	chr2:21136550	rs12710749	a	c	0.0248	0.0034	186796	1.251e-11	0.5726	chr2:21000031	chr2:21136550	rs12710749	a	c	0.0102	0.0037	172772	0.006182	0.5726	chr2:21000031	chr2:21136550	rs12710749	c	a	0.0276	0.0033	177523	2.854e-15	0.4274	1.251e-11	537091	rs12710749	chr2:21000031	C	A	0.402905	0.0066179	0.777399	0.0378311	0.0139316	21549	62145	FE	83694
449	chr2:21095010	chr2:21241505	rs12713956	a	g	0.0121	0.0057	187079	0.139	0.8747	chr2:21095010	chr2:21241505	rs12713956	a	g	0.0719	0.0062	173010	1.322e-28	0.8747	chr2:21095010	chr2:21241505	rs12713956	a	g	0.0024	0.0057	177777	0.5746	0.8747	1.322e-28	537867	rs12713956	chr2:21095010	G	A	0.0825867	0.353445	0.427564	-0.0233693	0.0251844	21583	61929	FE	83512
459	chr11:47089300	chr11:47132724	rs12796744	a	t	0.0235	0.0036	186742	3.418e-10	0.3298	chr11:47089300	chr11:47132724	rs12796744	t	a	0.0135	0.0039	172698	0.0008089	0.6702	chr11:47089300	chr11:47132724	rs12796744	t	a	0.0187	0.0035	177452	1.034e-06	0.6702	3.418e-10	536892	rs12796744	chr11:47089300	T	A	0.656082	0.479583	0.0574057	-0.0104161	0.0147334	21786	62200	FE	83986
471	chr17:35282646	chr17:38029120	rs12936231	g	c	0.0224	0.0034	185306	2.127e-11	0.5277	chr17:35282646	chr17:38029120	rs12936231	g	c	0.0019	0.0037	171299	0.8877	0.5277	chr17:35282646	chr17:38029120	rs12936231	c	g	0.0016	0.0033	175988	0.8034	0.4723	2.127e-11	532593	rs12936231	chr17:35282646	C	G	0.477045	0.529334	0.732342	-0.008682	0.0138024	21892	62216	FE	84108
478	chr2:20982464	chr2:21118983	rs12994068	a	c	0.0217	0.0039	187006	3.749e-08	0.7467	chr2:20982464	chr2:21118983	rs12994068	c	a	0.0231	0.0042	172932	9.344e-08	0.2533	chr2:20982464	chr2:21118983	rs12994068	c	a	0.0245	0.0038	177698	6.711e-10	0.2533	3.749e-08	537636	rs12994068	chr2:20982464	C	A	0.251263	0.552133	0.833111	0.0093811	0.0157781	21640	62138	FE	83778
492	chr7:130087664	chr7:130437124	rs13230111	g	a	0.0293	0.0034	187052	8.158e-17	0.4578	chr7:130087664	chr7:130437124	rs13230111	a	g	0.0054	0.0037	172976	0.1163	0.5422	chr7:130087664	chr7:130437124	rs13230111	a	g	0.0179	0.0033	177746	5.383e-08	0.5422	8.158e-17	537774	rs13230111	chr7:130087664	G	A	0.516407	0.0020742	0.026314	-0.0425704	0.0138242	21882	62234	FE	84116
505	chr8:59516088	chr8:59353534	rs13277801	c	t	0.0037	0.0035	187088	0.3173	0.347	chr8:59516088	chr8:59353534	rs13277801	c	t	0.0338	0.0038	173010	3.994e-17	0.347	chr8:59516088	chr8:59353534	rs13277801	c	t	0.0178	0.0034	177779	7.654e-07	0.347	3.994e-17	537877	rs13277801	chr8:59516088	C	T	0.342479	0.575271	0.297328	-0.0081166	0.014486	21898	62257	FE	84155
525	chr2:21005313	chr2:21141832	rs13414987	c	a	0.0229	0.004	187071	1.092e-08	0.7823	chr2:21005313	chr2:21141832	rs13414987	a	c	0.0308	0.0043	173002	9.94e-12	0.2177	chr2:21005313	chr2:21141832	rs13414987	a	c	0.0273	0.0039	177770	6.033e-12	0.2177	9.94e-12	537843	rs13414987	chr2:21005313	C	A	0.753464	0.657779	0.7605	-0.0072786	0.0164309	21174	61866	FE	83040
527	chr2:21038026	chr2:21184545	rs1344063	c	t	0.0253	0.0034	186934	3.575e-12	0.5844	chr2:21038026	chr2:21184545	rs1344063	t	c	0.0238	0.0037	172870	6.391e-10	0.4156	chr2:21038026	chr2:21184545	rs1344063	t	c	0.0282	0.0033	177626	2.566e-15	0.4156	3.575e-12	537430	rs1344063	chr2:21038026	C	T	0.566826	0.448409	0.779881	-0.0105849	0.013963	21701	62165	FE	83866
534	chr6:161002685	chr6:161082695	rs1367211	t	c	0.0181	0.0038	187011	2.892e-06	0.3047	chr6:161002685	chr6:161082695	rs1367211	c	t	0.0237	0.004	172946	7.226e-09	0.6953	chr6:161002685	chr6:161082695	rs1367211	c	t	0.0115	0.0037	177711	0.003533	0.6953	7.226e-09	537668	rs1367211	chr6:161002685	C	T	0.701854	0.841933	0.933741	0.0029898	0.0149924	21865	62240	FE	84105
538	chr3:12377474	chr3:12402474	rs1373641	t	c	0.0019	0.0035	186953	0.6214	0.6662	chr3:12377474	chr3:12402474	rs1373641	t	c	0.0246	0.0038	172879	4.23e-09	0.6662	chr3:12377474	chr3:12402474	rs1373641	t	c	0.0118	0.0035	177645	0.001329	0.6662	4.23e-09	537477	rs1373641	chr3:12377474	C	T	0.339387	0.168211	0.297603	-0.0201463	0.0146202	21885	62209	FE	84094
546	chr5:74960646	chr5:74924890	rs1427924	g	a	0.0072	0.0041	187072	0.06505	0.2348	chr5:74960646	chr5:74924890	rs1427924	g	a	0.0628	0.0044	172997	2.4e-40	0.2348	chr5:74960646	chr5:74924890	rs1427924	a	g	0.0001	0.004	177767	0.7995	0.7652	2.4e-40	537836	rs1427924	chr5:74960646	G	A	0.200612	0.326632	0.694135	0.0168046	0.0171314	21415	61930	FE	83345
551	chr8:19801599	chr8:19757319	rs1441770	a	g	0.0318	0.0035	186885	8.058e-20	0.4103	chr8:19801599	chr8:19757319	rs1441770	g	a	0.0055	0.0037	172826	0.3597	0.5897	chr8:19801599	chr8:19757319	rs1441770	g	a	0.0312	0.0034	177585	2.324e-19	0.5897	8.058e-20	537296	rs1441770	chr8:19801599	G	A	0.613831	0.0024715	0.879562	0.0436816	0.0144316	21476	61845	FE	83321
552	chr8:19801580	chr8:19757300	rs1441771	t	c	0.0672	0.0045	187024	2.326e-46	0.1636	chr8:19801580	chr8:19757300	rs1441771	c	t	0.0089	0.0048	172961	0.1655	0.8364	chr8:19801580	chr8:19757300	rs1441771	c	t	0.0669	0.0043	177726	1.605e-50	0.8364	2.326e-46	537711	rs1441771	chr8:19801580	C	T	0.826036	0.0016429	0.205425	0.0579197	0.0183978	21660	61921	FE	83581
565	chr5:156330747	chr5:156398169	rs1501908	c	g	0.0017	0.0035	186916	0.6336	0.6675	chr5:156330747	chr5:156398169	rs1501908	c	g	0.0436	0.0038	172869	1.116e-28	0.6675	chr5:156330747	chr5:156398169	rs1501908	c	g	0.0278	0.0035	177635	8.288e-15	0.6675	1.116e-28	537420	rs1501908	chr5:156330747	C	G	0.649172	0.276584	0.450201	0.0159707	0.0146786	21839	62167	FE	84006
568	chr2:226837143	chr2:227128899	rs1515099	g	a	0.0317	0.0035	187060	3.658e-17	0.3747	chr2:226837143	chr2:227128899	rs1515099	a	g	0.0065	0.0037	172995	0.09562	0.6253	chr2:226837143	chr2:227128899	rs1515099	a	g	0.0256	0.0034	177766	7.297e-13	0.6253	3.658e-17	537821	rs1515099	chr2:226837143	G	A	0.377767	0.0006285	0.3886	-0.0485576	0.0142022	21681	61963	FE	83644
575	chr2:62737557	chr2:62884053	rs1534420	a	g	0.0066	0.0036	187052	0.07732	0.3417	chr2:62737557	chr2:62884053	rs1534420	g	a	0.0225	0.0039	172983	3.896e-08	0.6583	chr2:62737557	chr2:62884053	rs1534420	g	a	0.0037	0.0036	177753	0.3006	0.6583	3.896e-08	537788	rs1534420	chr2:62737557	G	A	0.675715	0.013369	0.445618	0.0377652	0.0152662	21631	61946	FE	83577
579	chr5:156363283	chr5:156430705	rs1546288	a	g	0.0013	0.0035	186963	0.5857	0.3879	chr5:156363283	chr5:156430705	rs1546288	a	g	0.0298	0.0037	172892	1.043e-14	0.3879	chr5:156363283	chr5:156430705	rs1546288	a	g	0.0236	0.0034	177662	1.806e-10	0.3879	1.043e-14	537517	rs1546288	chr5:156363283	G	A	0.602594	0.397389	0.0355705	0.0118577	0.0140113	21866	62165	FE	84031
589	chr15:61216311	chr15:63429258	rs1566660	g	c	0.0239	0.004	185563	1.182e-08	0.7296	chr15:61216311	chr15:63429258	rs1566660	c	g	0.0003	0.0044	171535	0.8476	0.2704	chr15:61216311	chr15:63429258	rs1566660	c	g	0.0188	0.004	176228	1.915e-06	0.2704	1.182e-08	533326	rs1566660	chr15:61216311	C	G	0.254075	0.347828	0.040149	0.0154231	0.0164284	21428	61962	FE	83390
614	chr15:56471446	chr15:58684154	rs16940168	t	a	0.0809	0.0051	183922	2.343e-47	0.1398	chr15:56471446	chr15:58684154	rs16940168	a	t	0.0012	0.0055	169896	0.7722	0.8602	chr15:56471446	chr15:58684154	rs16940168	t	a	0.0204	0.005	174580	0.0004106	0.1398	2.343e-47	528398	rs16940168	chr15:56471446	T	A	0.125328	0.556724	0.573513	0.0123282	0.0209765	21688	62247	FE	83935
615	chr15:56471574	chr15:58684282	rs16940170	a	g	0.0767	0.0049	184074	6.465e-46	0.1583	chr15:56471574	chr15:58684282	rs16940170	g	a	0.0028	0.0053	170045	0.4889	0.8417	chr15:56471574	chr15:58684282	rs16940170	a	g	0.0182	0.0048	174731	0.001535	0.1583	6.465e-46	528850	rs16940170	chr15:56471574	G	A	0.839301	0.343458	0.714546	-0.0191274	0.0201903	21757	62235	FE	83992
616	chr15:56473630	chr15:58686338	rs16940174	a	g	0.0798	0.0049	185543	2.213e-50	0.157	chr15:56473630	chr15:58686338	rs16940174	g	a	0.0031	0.0053	171509	0.5046	0.843	chr15:56473630	chr15:58686338	rs16940174	a	g	0.0184	0.0048	176208	0.001147	0.157	2.213e-50	533260	rs16940174	chr15:56473630	G	A	0.840983	0.325962	0.664532	-0.0200126	0.0203736	21734	62204	FE	83938
621	chr16:55622622	chr16:57065121	rs16965220	a	c	0.0219	0.0037	185512	7.909e-09	0.2982	chr16:55622622	chr16:57065121	rs16965220	c	a	0.0136	0.004	171481	0.001643	0.7018	chr16:55622622	chr16:57065121	rs16965220	c	a	0.0101	0.0037	176171	0.007203	0.7018	7.909e-09	533164	rs16965220	chr16:55622622	C	A	0.680475	0.122985	0.718536	0.0237461	0.0153959	21743	62207	FE	83950
626	chr19:19519472	chr19:19658472	rs16996148	t	g	0.0108	0.0062	183836	0.1225	0.07388	chr19:19519472	chr19:19658472	rs16996148	g	t	0.0986	0.0067	169813	1.972e-45	0.92612	chr19:19519472	chr19:19658472	rs16996148	g	t	0.1031	0.0061	174491	3.178e-60	0.92612	1.972e-45	528139	rs16996148	chr19:19519472	G	T	0.922479	0.0383343	0.930771	0.0541204	0.0261292	21349	61799	FE	83148
628	chr1:109549158	chr1:109747635	rs17034539	t	c	0.0092	0.0046	187089	0.05218	0.1689	chr1:109549158	chr1:109747635	rs17034539	c	t	0.0514	0.005	173014	1.564e-21	0.8311	chr1:109549158	chr1:109747635	rs17034539	c	t	0.0038	0.0046	177790	0.62	0.8311	1.564e-21	537893	rs17034539	chr1:109549158	C	T	0.851916	0.196002	0.574495	0.0255487	0.0197588	21602	61969	FE	83571
641	chr2:21237456	chr2:21383951	rs1712247	c	t	0.0076	0.0042	184087	0.04534	0.2507	chr2:21237456	chr2:21383951	rs1712247	t	c	0.1097	0.0045	170058	1.83e-124	0.7493	chr2:21237456	chr2:21383951	rs1712247	t	c	0.0092	0.0041	174743	0.06343	0.7493	1.83e-124	528888	rs1712247	chr2:21237456	C	T	0.210326	0.0005271	0.301543	-0.0617074	0.0178006	21668	61962	FE	83630
645	chr7:72620810	chr7:72982874	rs17145738	t	c	0.0408	0.0053	184971	4.952e-13	0.1174	chr7:72620810	chr7:72982874	rs17145738	t	c	0.0039	0.0057	170892	0.5431	0.1174	chr7:72620810	chr7:72982874	rs17145738	c	t	0.1149	0.0053	175665	9.42e-99	0.8826	4.952e-13	531527	rs17145738	chr7:72620810	C	T	0.886315	0.0571077	0.153856	-0.0416184	0.0218758	21559	61933	FE	83492
648	chr8:10657436	chr8:10620026	rs17152302	t	c	0.0224	0.004	186746	3.955e-08	0.7322	chr8:10657436	chr8:10620026	rs17152302	t	c	0.0062	0.0043	172696	0.275	0.7322	chr8:10657436	chr8:10620026	rs17152302	c	t	0.0227	0.0039	177456	2.994e-09	0.2678	3.955e-08	536898	rs17152302	chr8:10657436	C	T	0.270399	0.0473667	0.658153	-0.0312442	0.015756	21960	62271	FE	84231
649	chr8:10657514	chr8:10620104	rs17152305	c	t	0.0224	0.004	186654	3.702e-08	0.7322	chr8:10657514	chr8:10620104	rs17152305	c	t	0.0062	0.0043	172605	0.2677	0.7322	chr8:10657514	chr8:10620104	rs17152305	t	c	0.0235	0.0039	177362	7.321e-10	0.2678	3.702e-08	536621	rs17152305	chr8:10657514	C	T	0.748252	0.0570225	0.586087	0.0300486	0.015789	21831	62198	FE	84029
650	chr8:10707484	chr8:10670074	rs17152520	a	g	0.023	0.004	186786	2.825e-08	0.7282	chr8:10707484	chr8:10670074	rs17152520	a	g	0.0068	0.0042	172738	0.2079	0.7282	chr8:10707484	chr8:10670074	rs17152520	g	a	0.0235	0.0038	177500	1.147e-09	0.2718	2.825e-08	537024	rs17152520	chr8:10707484	G	A	0.261039	0.032861	0.686412	-0.0338005	0.0158407	21338	61783	FE	83121
657	chr1:228361930	chr1:230295307	rs17315646	g	c	0.045	0.0035	186778	1.351e-36	0.5844	chr1:228361930	chr1:230295307	rs17315646	c	g	0.0048	0.0037	172724	0.1781	0.4156	chr1:228361930	chr1:230295307	rs17315646	c	g	0.0377	0.0034	177487	2.757e-27	0.4156	1.351e-36	536989	rs17315646	chr1:228361930	C	G	0.402612	0.0433089	0.888339	0.0287717	0.0142383	21811	62211	FE	84022
665	chr3:133645890	chr3:132163200	rs17404153	t	g	0.0097	0.005	186974	0.04545	0.1438	chr3:133645890	chr3:132163200	rs17404153	g	t	0.0336	0.0054	172898	1.832e-09	0.8562	chr3:133645890	chr3:132163200	rs17404153	g	t	0.0117	0.0049	177666	0.02209	0.8562	1.832e-09	537538	rs17404153	chr3:133645890	G	T	0.876439	0.0017968	0.873122	0.0660496	0.0211568	21371	61854	FE	83225
670	chr8:19896590	chr8:19852310	rs17411031	g	c	0.1047	0.0038	186853	3.88e-150	0.2757	chr8:19896590	chr8:19852310	rs17411031	c	g	0.0095	0.0041	172809	0.05308	0.7243	chr8:19896590	chr8:19852310	rs17411031	c	g	0.1075	0.0037	177569	7.34e-180	0.7243	3.88e-150	537231	rs17411031	chr8:19896590	C	G	0.725253	3.76e-05	0.22115	0.0643129	0.0156042	21671	61964	FE	83635
672	chr8:19899552	chr8:19855272	rs17411126	c	t	0.1045	0.0038	184047	4.41e-149	0.2731	chr8:19899552	chr8:19855272	rs17411126	t	c	0.0098	0.0041	170022	0.04436	0.7269	chr8:19899552	chr8:19855272	rs17411126	t	c	0.1073	0.0037	174700	5.47e-179	0.7269	4.41e-149	528769	rs17411126	chr8:19899552	C	T	0.291871	3.14e-05	0.248463	-0.0644898	0.0154907	21957	62280	FE	84237
674	chr11:61412693	chr11:61656117	rs174455	a	g	0.0237	0.0036	186982	2.163e-11	0.6253	chr11:61412693	chr11:61656117	rs174455	a	g	0.0315	0.0038	172916	1.574e-16	0.6253	chr11:61412693	chr11:61656117	rs174455	g	a	0.0283	0.0035	177681	4.396e-15	0.3747	1.574e-16	537579	rs174455	chr11:61412693	G	A	0.368986	0.443123	0.539219	-0.0111743	0.0145702	21738	61841	FE	83579
675	chr11:61412758	chr11:61656182	rs174456	a	c	0.0221	0.0039	186857	5.563e-08	0.7335	chr11:61412758	chr11:61656182	rs174456	a	c	0.0265	0.0042	172791	1.107e-10	0.7335	chr11:61412758	chr11:61656182	rs174456	c	a	0.0239	0.0038	177548	1.026e-09	0.2665	1.107e-10	537196	rs174456	chr11:61412758	C	A	0.256631	0.713718	0.575676	-0.0057283	0.015614	21727	62191	FE	83918
682	chr11:61327359	chr11:61570783	rs174547	t	c	0.0389	0.0035	184044	4.045e-27	0.6425	chr11:61327359	chr11:61570783	rs174547	t	c	0.0505	0.0038	170015	7.992e-38	0.6425	chr11:61327359	chr11:61570783	rs174547	c	t	0.0469	0.0035	174696	1.04e-40	0.3575	7.992e-38	528755	rs174547	chr11:61327359	C	T	0.370623	0.867137	0.652199	-0.0023971	0.0143282	21897	62242	FE	84139
683	chr11:61327958	chr11:61571382	rs174549	g	a	0.0362	0.0036	186973	4.343e-23	0.6821	chr11:61327958	chr11:61571382	rs174549	g	a	0.05	0.0039	172908	4.389e-36	0.6821	chr11:61327958	chr11:61571382	rs174549	a	g	0.0436	0.0035	177673	6.92e-34	0.3179	4.389e-36	537554	rs174549	chr11:61327958	G	A	0.665603	0.842433	0.587543	-0.0029644	0.0149129	21837	62190	FE	84027
688	chr11:61361390	chr11:61604814	rs174577	c	a	0.0386	0.0035	187019	9.743e-27	0.628	chr11:61361390	chr11:61604814	rs174577	c	a	0.0523	0.0038	172952	1.042e-40	0.628	chr11:61361390	chr11:61604814	rs174577	a	c	0.0429	0.0034	177717	7.563e-35	0.372	1.042e-40	537688	rs174577	chr11:61361390	C	A	0.626556	0.735048	0.709853	0.0048815	0.0144246	21383	61855	FE	83238
690	chr11:61366326	chr11:61609750	rs174583	c	t	0.0387	0.0035	187051	1.19e-26	0.6253	chr11:61366326	chr11:61609750	rs174583	c	t	0.0522	0.0038	172982	7.003e-41	0.6253	chr11:61366326	chr11:61609750	rs174583	t	c	0.0431	0.0034	177748	8.381e-35	0.3747	7.003e-41	537781	rs174583	chr11:61366326	C	T	0.638728	0.911637	0.756729	0.0016013	0.0144297	21340	61801	FE	83141
694	chr11:61385698	chr11:61629122	rs174616	g	a	0.0205	0.0034	186919	8.103e-09	0.5264	chr11:61385698	chr11:61629122	rs174616	g	a	0.0308	0.0037	172855	1.148e-15	0.5264	chr11:61385698	chr11:61629122	rs174616	a	g	0.0187	0.0033	177620	4.069e-07	0.4736	1.148e-15	537394	rs174616	chr11:61385698	G	A	0.53951	0.016267	0.933981	0.0334205	0.0139086	21727	62192	FE	83919
696	chr1:62822181	chr1:63049593	rs1748195	c	g	0.0144	0.0036	186493	0.0001116	0.69	chr1:62822181	chr1:63049593	rs1748195	c	g	0.0483	0.0039	172449	1.708e-31	0.69	chr1:62822181	chr1:63049593	rs1748195	c	g	0.0657	0.0035	177200	3.835e-74	0.69	1.708e-31	536142	rs1748195	chr1:62822181	C	G	0.664043	0.110061	0.384785	-0.0234121	0.0146516	21548	61876	FE	83424
698	chr8:19791156	chr8:19746876	rs17482310	t	g	0.0636	0.0046	187040	1.008e-40	0.157	chr8:19791156	chr8:19746876	rs17482310	g	t	0.0064	0.0049	172977	0.3885	0.843	chr8:19791156	chr8:19746876	rs17482310	g	t	0.0616	0.0044	177742	6.46e-44	0.843	1.008e-40	537759	rs17482310	chr8:19791156	G	T	0.831281	0.0003608	0.210714	0.0660658	0.0185202	21911	62201	FE	84112
700	chr8:19876926	chr8:19832646	rs17482753	t	g	0.1538	0.0056	187036	2.8e-149	0.1227	chr8:19876926	chr8:19832646	rs17482753	g	t	0.0051	0.006	172972	0.7594	0.8773	chr8:19876926	chr8:19832646	rs17482753	g	t	0.1654	0.0055	177737	5.79e-193	0.8773	2.8e-149	537746	rs17482753	chr8:19876926	G	T	0.904746	0.0002992	0.0843122	0.0851856	0.023558	21661	61960	FE	83621
701	chr8:19896325	chr8:19852045	rs17489268	a	t	0.0999	0.0038	186802	2.54e-137	0.2731	chr8:19896325	chr8:19852045	rs17489268	t	a	0.0072	0.0041	172757	0.1489	0.7269	chr8:19896325	chr8:19852045	rs17489268	t	a	0.1033	0.0037	177515	3.05e-166	0.7269	2.54e-137	537074	rs17489268	chr8:19896325	T	A	0.709021	4.48e-05	0.255925	0.0637358	0.015617	21627	61933	FE	83560
702	chr8:19896798	chr8:19852518	rs17489282	t	c	0.1049	0.0038	186957	1.49e-150	0.2731	chr8:19896798	chr8:19852518	rs17489282	c	t	0.0094	0.0041	172892	0.0546	0.7269	chr8:19896798	chr8:19852518	rs17489282	c	t	0.1076	0.0037	177658	1.81e-179	0.7269	1.49e-150	537507	rs17489282	chr8:19896798	C	T	0.725536	4.97e-05	0.273316	0.0634254	0.0156333	21640	61927	FE	83567
714	chr5:74732394	chr5:74696638	rs17648288	c	g	0.0067	0.0057	186942	0.3126	0.8984	chr5:74732394	chr5:74696638	rs17648288	g	c	0.0569	0.0061	172878	4.601e-20	0.1016	chr5:74732394	chr5:74696638	rs17648288	g	c	0.0053	0.0056	177646	0.672	0.1016	4.601e-20	537466	rs17648288	chr5:74732394	C	G	0.905141	0.0247518	0.180896	-0.0522845	0.0232866	21900	62218	FE	84118
717	chr5:75034182	chr5:74998426	rs17649248	a	g	0.0061	0.0041	187087	0.09809	0.1966	chr5:75034182	chr5:74998426	rs17649248	a	g	0.0321	0.0044	173020	9.494e-12	0.1966	chr5:75034182	chr5:74998426	rs17649248	g	a	0.0016	0.004	177786	0.6819	0.8034	9.494e-12	537893	rs17649248	chr5:75034182	G	A	0.759364	0.795187	0.872821	0.0043624	0.0168056	21964	62277	FE	84241
718	chr5:75037008	chr5:75001252	rs17649266	c	t	0.0057	0.0042	183801	0.1237	0.1966	chr5:75037008	chr5:75001252	rs17649266	c	t	0.0323	0.0045	169778	7.995e-12	0.1966	chr5:75037008	chr5:75001252	rs17649266	t	c	0.0032	0.0041	174444	0.4117	0.8034	7.995e-12	528023	rs17649266	chr5:75037008	C	T	0.240783	0.762497	0.843442	-0.0050809	0.0168129	21908	62209	FE	84117
719	chr5:75041912	chr5:75006156	rs17649350	c	t	0.0074	0.0041	186954	0.05463	0.1966	chr5:75041912	chr5:75006156	rs17649350	c	t	0.032	0.0045	172895	1.025e-11	0.1966	chr5:75041912	chr5:75006156	rs17649350	t	c	0.0033	0.004	177653	0.3982	0.8034	1.025e-11	537502	rs17649350	chr5:75041912	C	T	0.240578	0.76549	0.840218	-0.0050198	0.0168292	21930	62259	FE	84189
722	chr8:9234660	chr8:9197250	rs17660635	a	g	0.0328	0.0041	185688	6.297e-16	0.785	chr8:9234660	chr8:9197250	rs17660635	a	g	0.0231	0.0044	171648	2.076e-07	0.785	chr8:9234660	chr8:9197250	rs17660635	g	a	0.0113	0.0039	176399	0.002323	0.215	6.297e-16	533735	rs17660635	chr8:9234660	G	A	0.224994	0.66172	0.084691	-0.0072015	0.0164591	21275	61851	FE	83126
727	chr16:66185136	chr16:67627635	rs17686899	t	g	0.0622	0.0071	185468	1.547e-16	0.05277	chr16:66185136	chr16:67627635	rs17686899	g	t	0.0065	0.0076	171441	0.2852	0.94723	chr16:66185136	chr16:67627635	rs17686899	g	t	0.0133	0.0068	176133	0.04285	0.94723	1.547e-16	533042	rs17686899	chr16:66185136	G	T	0.926999	0.849427	0.333606	0.0050801	0.0267586	21262	61778	FE	83040
729	chr12:110971201	chr12:112486818	rs17696736	a	g	0.0193	0.0035	187103	8.106e-08	0.5594	chr12:110971201	chr12:112486818	rs17696736	a	g	0.0245	0.0037	173029	6.945e-10	0.5594	chr12:110971201	chr12:112486818	rs17696736	g	a	0.0068	0.0034	177800	0.1856	0.4406	6.945e-10	537932	rs17696736	chr12:110971201	G	A	0.412404	4.12e-06	0.453131	0.0649247	0.0140975	21858	62252	FE	84110
730	chr18:45384340	chr18:47130342	rs17712928	a	g	0.0308	0.0036	185538	3.137e-16	0.3325	chr18:45384340	chr18:47130342	rs17712928	a	g	0.0059	0.0039	171504	0.0903	0.3325	chr18:45384340	chr18:47130342	rs17712928	g	a	0.0012	0.0035	176201	0.6615	0.6675	3.137e-16	533243	rs17712928	chr18:45384340	G	A	0.668204	0.0339289	0.737617	0.0312893	0.0147528	21792	62224	FE	84016
736	chr11:47709351	chr11:47752775	rs17788930	a	g	0.0359	0.0036	184074	1.526e-22	0.6425	chr11:47709351	chr11:47752775	rs17788930	a	g	0.0046	0.0038	170042	0.2177	0.6425	chr11:47709351	chr11:47752775	rs17788930	g	a	0.0112	0.0035	174725	0.002804	0.3575	1.526e-22	528841	rs17788930	chr11:47709351	G	A	0.344679	0.584815	0.673078	0.0079821	0.0146095	21682	61963	FE	83645
751	chr11:116105036	chr11:116599826	rs180354	t	c	0.0367	0.0041	187052	4.153e-18	0.2071	chr11:116105036	chr11:116599826	rs180354	c	t	0.0167	0.0044	172980	0.0003982	0.7929	chr11:116105036	chr11:116599826	rs180354	c	t	0.0513	0.0041	177744	1.529e-33	0.7929	4.153e-18	537776	rs180354	chr11:116105036	C	T	0.802913	0.0217829	0.0182455	0.0394942	0.0172153	21824	62278	FE	84102
754	chr11:116100966	chr11:116595756	rs180366	t	c	0.0365	0.0041	186667	7.528e-18	0.2058	chr11:116100966	chr11:116595756	rs180366	c	t	0.0169	0.0044	172598	0.0003631	0.7942	chr11:116100966	chr11:116595756	rs180366	c	t	0.0501	0.0041	177347	9.074e-32	0.7942	7.528e-18	536612	rs180366	chr11:116100966	C	T	0.803506	0.0289674	0.0309974	0.0377198	0.0172715	21691	62186	FE	83877
755	chr8:19912570	chr8:19868290	rs1837842	c	t	0.1058	0.0038	186874	1.02e-153	0.2678	chr8:19912570	chr8:19868290	rs1837842	t	c	0.0095	0.0041	172812	0.05273	0.7322	chr8:19912570	chr8:19868290	rs1837842	t	c	0.1077	0.0037	177577	6.99e-183	0.7322	1.02e-153	537263	rs1837842	chr8:19912570	C	T	0.291332	5.01e-05	0.144592	-0.063304	0.015611	21614	61877	FE	83491
763	chr8:19793201	chr8:19748921	rs1866956	t	c	0.0217	0.0037	187031	7.964e-10	0.6755	chr8:19793201	chr8:19748921	rs1866956	t	c	0.0024	0.004	172969	0.3452	0.6755	chr8:19793201	chr8:19748921	rs1866956	c	t	0.0211	0.0036	177732	3.609e-09	0.3245	7.964e-10	537732	rs1866956	chr8:19793201	C	T	0.348582	0.0854147	0.969952	0.0262283	0.0152481	21569	61906	FE	83475
779	chr8:19913956	chr8:19869676	rs1919484	a	g	0.1059	0.0038	186934	9.97e-153	0.2678	chr8:19913956	chr8:19869676	rs1919484	g	a	0.0096	0.0041	172876	0.04856	0.7322	chr8:19913956	chr8:19869676	rs1919484	g	a	0.1079	0.0037	177633	3.75e-182	0.7322	9.97e-153	537443	rs1919484	chr8:19913956	G	A	0.708744	5.88e-05	0.191876	0.0627924	0.0156302	21556	61778	FE	83334
783	chr6:127466535	chr6:127424842	rs1936793	t	c	0.0192	0.0037	187090	3.231e-09	0.7243	chr6:127466535	chr6:127424842	rs1936793	c	t	0.0036	0.004	173015	0.4975	0.2757	chr6:127466535	chr6:127424842	rs1936793	c	t	0.014	0.0036	177785	3.329e-05	0.2757	3.231e-09	537890	rs1936793	chr6:127466535	C	T	0.341741	0.443987	0.0452861	0.0113513	0.0148291	21959	62260	FE	84219
786	chr6:127474350	chr6:127432657	rs1936797	a	g	0.0201	0.0038	184043	1.028e-09	0.7282	chr6:127474350	chr6:127432657	rs1936797	g	a	0.0034	0.004	170009	0.6077	0.2718	chr6:127474350	chr6:127432657	rs1936797	g	a	0.0154	0.0037	174693	6.412e-06	0.2718	1.028e-09	528745	rs1936797	chr6:127474350	G	A	0.324943	0.319539	0.0885503	0.0147814	0.0148496	21889	62231	FE	84120
812	chr8:126547160	chr8:126477978	rs2001945	c	g	0.0368	0.0034	186725	5.379e-25	0.5303	chr8:126547160	chr8:126477978	rs2001945	g	c	0.0465	0.0037	172712	2.296e-35	0.4697	chr8:126547160	chr8:126477978	rs2001945	g	c	0.0678	0.0033	177461	2.619e-86	0.4697	2.296e-35	536898	rs2001945	chr8:126547160	C	G	0.532767	0.0046401	0.0252654	-0.0390375	0.0137892	21830	62237	FE	84067
814	chr11:47216848	chr11:47260272	rs2013867	c	t	0.048	0.0037	187034	4.878e-36	0.3074	chr11:47216848	chr11:47260272	rs2013867	t	c	0.0076	0.0039	172969	0.05625	0.6926	chr11:47216848	chr11:47260272	rs2013867	t	c	0.0208	0.0036	177736	8.922e-08	0.6926	4.878e-36	537739	rs2013867	chr11:47216848	C	T	0.33561	0.276674	0.13485	-0.0162611	0.0149484	21662	61968	FE	83630
824	chr19:49646953	chr19:44955113	rs204541	a	c	0.0053	0.0037	185124	0.2131	0.2916	chr19:49646953	chr19:44955113	rs204541	c	a	0.0259	0.004	171127	1.592e-10	0.7084	chr19:49646953	chr19:44955113	rs204541	c	a	0.0012	0.0036	175796	0.8638	0.7084	1.592e-10	532047	rs204541	chr19:49646953	C	A	0.656547	0.0020946	0.44128	0.0454369	0.0147691	21572	61819	FE	83391
844	chr16:66673519	chr16:68116018	rs2107369	g	t	0.0727	0.0049	184095	5.074e-45	0.1464	chr16:66673519	chr16:68116018	rs2107369	t	g	0.0006	0.0052	170060	0.9919	0.8536	chr16:66673519	chr16:68116018	rs2107369	t	g	0.0119	0.0048	174742	0.01626	0.8536	5.074e-45	528896	rs2107369	chr16:66673519	G	T	0.15054	0.217787	0.469122	-0.0251945	0.0204429	21932	62263	FE	84195
851	chr5:156389535	chr5:156456957	rs2134230	g	c	0.0041	0.0043	184008	0.5599	0.843	chr5:156389535	chr5:156456957	rs2134230	g	c	0.0302	0.0047	169980	3.606e-10	0.843	chr5:156389535	chr5:156456957	rs2134230	g	c	0.0167	0.0042	174662	0.0001743	0.843	3.606e-10	528650	rs2134230	chr5:156389535	C	G	0.216407	0.731483	0.926924	0.0059755	0.0174135	21926	62235	FE	84161
852	chr20:38526309	chr20:39092895	rs2143877	a	g	0.0011	0.0038	185395	0.9229	0.7586	chr20:38526309	chr20:39092895	rs2143877	a	g	0.0268	0.0041	171391	6.12e-11	0.7586	chr20:38526309	chr20:39092895	rs2143877	a	g	0.0101	0.0037	176080	0.008236	0.7586	6.12e-11	532866	rs2143877	chr20:38526309	G	A	0.316254	0.271502	0.840278	-0.0165679	0.015067	21609	61914	FE	83523
853	chr1:228361539	chr1:230294916	rs2144300	t	c	0.0474	0.0035	186967	3.997e-40	0.5844	chr1:228361539	chr1:230294916	rs2144300	c	t	0.0042	0.0037	172903	0.2371	0.4156	chr1:228361539	chr1:230294916	rs2144300	c	t	0.0398	0.0034	177668	4.102e-30	0.4156	3.997e-40	537538	rs2144300	chr1:228361539	C	T	0.403564	0.0576105	0.935586	0.0271216	0.0142847	21683	62073	FE	83756
864	chr7:44592902	chr7:44626377	rs217355	c	t	0.0006	0.0034	184073	0.6892	0.4327	chr7:44592902	chr7:44626377	rs217355	t	c	0.0294	0.0037	170046	4.134e-14	0.5673	chr7:44592902	chr7:44626377	rs217355	t	c	0.0106	0.0034	174730	0.001835	0.5673	4.134e-14	528849	rs217355	chr7:44592902	C	T	0.457264	0.16441	0.0391383	-0.0192482	0.0138438	21814	62106	FE	83920
865	chr7:44588811	chr7:44622286	rs217358	a	g	0.0008	0.0035	183752	0.5992	0.4235	chr7:44588811	chr7:44622286	rs217358	g	a	0.0329	0.0037	169737	4.109e-17	0.5765	chr7:44588811	chr7:44622286	rs217358	g	a	0.0118	0.0034	174408	0.0005248	0.5765	4.109e-17	527897	rs217358	chr7:44588811	G	A	0.554248	0.0627433	0.184718	0.0257155	0.0138181	21832	62151	FE	83983
867	chr7:44578979	chr7:44612454	rs217373	a	c	0.0013	0.0034	187067	0.5571	0.4274	chr7:44578979	chr7:44612454	rs217373	c	a	0.0329	0.0037	173001	1.63e-17	0.5726	chr7:44578979	chr7:44612454	rs217373	c	a	0.0121	0.0033	177772	0.0004008	0.5726	1.63e-17	537840	rs217373	chr7:44578979	C	A	0.550162	0.0906976	0.218089	0.0233896	0.0138258	21950	62250	FE	84200
871	chr7:44572742	chr7:44606217	rs217381	g	c	0.0031	0.0035	186766	0.2887	0.4077	chr7:44572742	chr7:44606217	rs217381	c	g	0.0342	0.0037	172727	3.053e-18	0.5923	chr7:44572742	chr7:44606217	rs217381	c	g	0.011	0.0034	177487	0.002039	0.5923	3.053e-18	536980	rs217381	chr7:44572742	C	G	0.57537	0.0559827	0.31352	0.0273864	0.0143296	21543	61648	FE	83191
881	chr11:50052671	chr11:50096095	rs2201637	t	g	0.0327	0.0053	186655	5.273e-10	0.1161	chr11:50052671	chr11:50096095	rs2201637	t	g	0.0067	0.0057	172599	0.2689	0.1161	chr11:50052671	chr11:50096095	rs2201637	g	t	0.0056	0.0052	177362	0.4745	0.8839	5.273e-10	536616	rs2201637	chr11:50052671	G	T	0.881184	0.798768	0.954758	-0.0055273	0.0216805	21568	61858	FE	83426
893	chr3:50088038	chr3:50113034	rs2240327	g	a	0.0242	0.0034	187065	1.11e-11	0.5053	chr3:50088038	chr3:50113034	rs2240327	g	a	0.0005	0.0036	172990	0.9711	0.5053	chr3:50088038	chr3:50113034	rs2240327	a	g	0.0017	0.0033	177762	0.8672	0.4947	1.11e-11	537817	rs2240327	chr3:50088038	G	A	0.506846	6.96e-05	0.11332	-0.0549561	0.0138163	21953	62259	FE	84212
908	chr12:119938696	chr12:121454313	rs2258287	a	c	0.0091	0.0036	186954	0.01243	0.3259	chr12:119938696	chr12:121454313	rs2258287	a	c	0.0328	0.0039	172889	6.664e-17	0.3259	chr12:119938696	chr12:121454313	rs2258287	a	c	0.0015	0.0035	177655	0.6158	0.3259	6.664e-17	537498	rs2258287	chr12:119938696	C	A	0.669808	6.59e-05	0.222237	-0.0593027	0.0148607	21788	62195	FE	83983
909	chr12:119919970	chr12:121435587	rs2259816	t	g	0.0079	0.0035	183863	0.02625	0.3734	chr12:119919970	chr12:121435587	rs2259816	t	g	0.0318	0.0038	169838	3.659e-17	0.3734	chr12:119919970	chr12:121435587	rs2259816	g	t	0.0001	0.0035	174515	0.9794	0.6266	3.659e-17	528216	rs2259816	chr12:119919970	G	T	0.657992	0.0002178	0.101786	-0.0533573	0.014431	21923	62203	FE	84126
912	chr5:156402361	chr5:156469783	rs2270926	g	a	0.0034	0.0044	187027	0.6336	0.8575	chr5:156402361	chr5:156469783	rs2270926	g	a	0.0317	0.0048	172962	2.118e-10	0.8575	chr5:156402361	chr5:156469783	rs2270926	g	a	0.0211	0.0043	177731	3.327e-06	0.8575	2.118e-10	537720	rs2270926	chr5:156402361	G	A	0.792563	0.556505	0.842701	-0.0104165	0.0177138	21414	61862	FE	83276
915	chr16:66459827	chr16:67902326	rs2271294	t	a	0.0624	0.0045	185405	1.174e-39	0.1728	chr16:66459827	chr16:67902326	rs2271294	a	t	0.0027	0.0048	171377	0.8117	0.8272	chr16:66459827	chr16:67902326	rs2271294	a	t	0.0125	0.0044	176068	0.005003	0.8272	1.174e-39	532850	rs2271294	chr16:66459827	T	A	0.15918	0.131988	0.935087	-0.0282037	0.0187237	21225	62030	FE	83255
923	chr1:228364282	chr1:230297659	rs2281719	t	c	0.0467	0.0035	186899	1.15e-39	0.5923	chr1:228364282	chr1:230297659	rs2281719	c	t	0.0048	0.0037	172831	0.164	0.4077	chr1:228364282	chr1:230297659	rs2281719	c	t	0.0394	0.0034	177590	4.762e-30	0.4077	1.15e-39	537320	rs2281719	chr1:228364282	C	T	0.390335	0.0204671	0.755311	0.0325042	0.0140245	21692	62091	FE	83783
933	chr11:46846773	chr11:46890197	rs2290883	a	g	0.0515	0.0049	186853	3.103e-24	0.1359	chr11:46846773	chr11:46890197	rs2290883	g	a	0.0069	0.0052	172804	0.2438	0.8641	chr11:46846773	chr11:46890197	rs2290883	g	a	0.021	0.0047	177567	5.286e-05	0.8641	3.103e-24	537224	rs2290883	chr11:46846773	G	A	0.835454	0.615336	0.92208	0.0101139	0.0201284	21654	61958	FE	83612
936	chr16:66418635	chr16:67861134	rs2292316	g	c	0.0788	0.0051	185369	3.195e-48	0.1306	chr16:66418635	chr16:67861134	rs2292316	g	c	0.0019	0.0055	171373	0.7178	0.1306	chr16:66418635	chr16:67861134	rs2292316	c	g	0.0118	0.005	176058	0.02234	0.8694	3.195e-48	532800	rs2292316	chr16:66418635	C	G	0.88719	0.0998658	0.887267	0.035303	0.0214542	21819	62197	FE	84016
946	chr17:35315743	chr17:38062217	rs2305479	t	c	0.0243	0.0034	185456	6.835e-13	0.5119	chr17:35315743	chr17:38062217	rs2305479	t	c	0.0021	0.0037	171433	0.7653	0.5119	chr17:35315743	chr17:38062217	rs2305479	c	t	0.0032	0.0033	176128	0.499	0.4881	6.835e-13	533017	rs2305479	chr17:35315743	C	T	0.482917	0.793196	0.569158	-0.0036398	0.0138838	21455	61957	FE	83412
953	chr5:75034020	chr5:74998264	rs2307113	a	g	0.0089	0.0038	186947	0.008806	0.2757	chr5:75034020	chr5:74998264	rs2307113	a	g	0.0401	0.004	172898	4.938e-22	0.2757	chr5:75034020	chr5:74998264	rs2307113	a	g	0.0011	0.0037	177656	0.7013	0.2757	4.938e-22	537501	rs2307113	chr5:75034020	G	A	0.696581	0.682017	0.401823	0.0062304	0.0152067	21935	62224	FE	84159
956	chr6:127534533	chr6:127492840	rs2326566	g	t	0.0184	0.0034	183995	1.575e-08	0.5224	chr6:127534533	chr6:127492840	rs2326566	t	g	0.007	0.0037	169963	0.09054	0.4776	chr6:127534533	chr6:127492840	rs2326566	t	g	0.0169	0.0033	174642	1.306e-06	0.4776	1.575e-08	528600	rs2326566	chr6:127534533	G	T	0.464684	0.46789	0.628042	-0.0100095	0.0137887	21831	62184	FE	84015
959	chr5:74639235	chr5:74603479	rs2335418	a	g	0.0021	0.0034	187080	0.4183	0.4578	chr5:74639235	chr5:74603479	rs2335418	a	g	0.0654	0.0037	173001	8.583e-65	0.4578	chr5:74639235	chr5:74603479	rs2335418	a	g	0.0024	0.0033	177770	0.4546	0.4578	8.583e-65	537851	rs2335418	chr5:74639235	G	A	0.585992	0.0608599	0.794542	-0.0265119	0.0141434	21945	62249	FE	84194
963	chr17:34751675	chr17:37498149	rs2338800	g	c	0.0352	0.0039	185296	6.91e-18	0.7507	chr17:34751675	chr17:37498149	rs2338800	g	c	0.0065	0.0042	171268	0.2657	0.7507	chr17:34751675	chr17:37498149	rs2338800	c	g	0.0047	0.0039	175956	0.2053	0.2493	6.91e-18	532520	rs2338800	chr17:34751675	C	G	0.264418	0.3465	0.915185	0.0149399	0.0158699	21520	61776	FE	83296
966	chr1:228358491	chr1:230291868	rs2352723	c	t	0.0399	0.0044	184052	3.216e-19	0.8127	chr1:228358491	chr1:230291868	rs2352723	t	c	0.0068	0.0047	170025	0.1458	0.1873	chr1:228358491	chr1:230291868	rs2352723	t	c	0.0316	0.0043	174707	2.334e-12	0.1873	3.216e-19	528784	rs2352723	chr1:228358491	C	T	0.824331	0.0783672	0.846027	-0.0320541	0.0182101	21928	62198	FE	84126
975	chr12:119908339	chr12:121423956	rs2393791	c	t	0.0124	0.0035	187036	0.0007173	0.409	chr12:119908339	chr12:121423956	rs2393791	c	t	0.0286	0.0037	172969	2.735e-14	0.409	chr12:119908339	chr12:121423956	rs2393791	t	c	0.0009	0.0034	177733	0.9942	0.591	2.735e-14	537738	rs2393791	chr12:119908339	C	T	0.385031	9.98e-06	0.312169	0.062981	0.0142568	21786	62234	FE	84020
976	chr8:19872959	chr8:19828679	rs2410616	t	c	0.0484	0.0046	185343	1.752e-24	0.1464	chr8:19872959	chr8:19828679	rs2410616	c	t	0.0091	0.005	171279	0.06898	0.8536	chr8:19872959	chr8:19828679	rs2410616	c	t	0.0439	0.0045	176036	2.071e-23	0.8536	1.752e-24	532658	rs2410616	chr8:19872959	C	T	0.830836	0.0478155	0.204989	0.0361714	0.0182776	21810	62216	FE	84026
990	chr1:55277238	chr1:55504650	rs2479409	a	g	0.0097	0.0038	187039	0.02692	0.6675	chr1:55277238	chr1:55504650	rs2479409	g	a	0.0642	0.0041	172970	2.515e-50	0.3325	chr1:55277238	chr1:55504650	rs2479409	g	a	0.0071	0.0038	177740	0.0983	0.3325	2.515e-50	537749	rs2479409	chr1:55277238	G	A	0.298586	0.0111348	0.527973	0.0415623	0.0163732	21456	61750	FE	83206
992	chr6:127497514	chr6:127455821	rs2489623	a	c	0.0198	0.0034	187056	7.376e-10	0.5079	chr6:127497514	chr6:127455821	rs2489623	c	a	0.0057	0.0037	172980	0.187	0.4921	chr6:127497514	chr6:127455821	rs2489623	c	a	0.0165	0.0033	177750	2.512e-06	0.4921	7.376e-10	537786	rs2489623	chr6:127497514	C	A	0.552033	0.597857	0.267693	0.0072806	0.0138025	21877	62190	FE	84067
993	chr6:127532292	chr6:127490599	rs2489631	c	a	0.019	0.0034	184099	3.342e-09	0.4934	chr6:127532292	chr6:127490599	rs2489631	a	c	0.0062	0.0037	170078	0.121	0.5066	chr6:127532292	chr6:127490599	rs2489631	a	c	0.0164	0.0033	174761	3.423e-06	0.5066	3.342e-09	528938	rs2489631	chr6:127532292	C	A	0.429212	0.552359	0.371552	-0.0082635	0.0139062	21417	61904	FE	83321
1011	chr16:66582496	chr16:68024995	rs255052	a	g	0.068	0.0047	185089	2.168e-42	0.1517	chr16:66582496	chr16:68024995	rs255052	a	g	0.0018	0.0051	171104	0.6689	0.1517	chr16:66582496	chr16:68024995	rs255052	g	a	0.0099	0.0046	175785	0.04005	0.8483	2.168e-42	531977	rs255052	chr16:66582496	G	A	0.840044	0.143801	0.468569	0.0290877	0.0198988	21773	61783	FE	83556
1022	chr8:19857092	chr8:19812812	rs263	t	c	0.0914	0.0046	187027	5.858e-81	0.1807	chr8:19857092	chr8:19812812	rs263	c	t	0.0113	0.0049	172965	0.051	0.8193	chr8:19857092	chr8:19812812	rs263	c	t	0.0888	0.0044	177731	1.075e-87	0.8193	5.858e-81	537723	rs263	chr8:19857092	C	T	0.823508	3.04e-05	0.30906	0.0775821	0.0186013	21433	61671	FE	83104
1029	chr2:226868111	chr2:227159867	rs2673140	g	a	0.0316	0.0035	185766	8.06e-17	0.3734	chr2:226868111	chr2:227159867	rs2673140	a	g	0.0052	0.0038	171711	0.1893	0.6266	chr2:226868111	chr2:227159867	rs2673140	a	g	0.0254	0.0034	176481	1.449e-12	0.6266	8.06e-17	533958	rs2673140	chr2:226868111	G	A	0.378817	0.0012216	0.179465	-0.0460155	0.0142296	21630	61893	FE	83523
1032	chr12:119972015	chr12:121487632	rs2708101	t	c	0.004	0.0035	187041	0.2638	0.5092	chr12:119972015	chr12:121487632	rs2708101	t	c	0.0205	0.0037	172975	4.452e-09	0.5092	chr12:119972015	chr12:121487632	rs2708101	t	c	0.0014	0.0034	177743	0.8885	0.5092	4.452e-09	537759	rs2708101	chr12:119972015	C	T	0.523916	0.0446537	0.559342	-0.0291363	0.0145108	21763	62157	FE	83920
1033	chr8:19857982	chr8:19813702	rs271	a	g	0.0967	0.0048	187046	1.469e-78	0.1385	chr8:19857982	chr8:19813702	rs271	g	a	0.0099	0.0052	172986	0.1118	0.8615	chr8:19857982	chr8:19813702	rs271	g	a	0.0927	0.0047	177749	6.388e-86	0.8615	1.469e-78	537781	rs271	chr8:19857982	G	A	0.822209	1.17e-05	0.760447	0.0848523	0.0193579	21582	61931	FE	83513
1038	chr2:226850012	chr2:227141768	rs2713541	a	t	0.0282	0.0035	186806	6.427e-14	0.3747	chr2:226850012	chr2:227141768	rs2713541	t	a	0.0053	0.0037	172795	0.1723	0.6253	chr2:226850012	chr2:227141768	rs2713541	t	a	0.0242	0.0034	177551	1.342e-11	0.6253	6.427e-14	537152	rs2713541	chr2:226850012	T	A	0.612399	0.0009369	0.308365	0.0469925	0.0142021	21682	61957	FE	83639
1058	chr6:127463213	chr6:127421520	rs2745347	a	c	0.0188	0.0037	187110	5.558e-09	0.7243	chr6:127463213	chr6:127421520	rs2745347	c	a	0.004	0.004	173034	0.4526	0.2757	chr6:127463213	chr6:127421520	rs2745347	c	a	0.0139	0.0036	177806	4.082e-05	0.2757	5.558e-09	537950	rs2745347	chr6:127463213	C	A	0.327423	0.418672	0.0417427	0.0119901	0.0148259	21948	62273	FE	84221
1060	chr1:228393035	chr1:230326412	rs2760537	g	a	0.0508	0.0047	184078	7.566e-24	0.8311	chr1:228393035	chr1:230326412	rs2760537	a	g	0.005	0.0051	170049	0.3332	0.1689	chr1:228393035	chr1:230326412	rs2760537	a	g	0.0391	0.0047	174732	2.257e-15	0.1689	7.566e-24	528858	rs2760537	chr1:228393035	G	A	0.82815	0.195289	0.678377	-0.0260948	0.020149	21577	61934	FE	83511
1070	chr6:34660714	chr6:34552736	rs2814943	g	a	0.0322	0.0047	187023	3.208e-12	0.872	chr6:34660714	chr6:34552736	rs2814943	g	a	0.025	0.005	172950	5.101e-07	0.872	chr6:34660714	chr6:34552736	rs2814943	a	g	0.0081	0.0046	177718	0.3291	0.128	3.208e-12	537691	rs2814943	chr6:34660714	G	A	0.839274	0.0020303	0.712286	-0.0612744	0.0198571	21866	62196	FE	84062
1078	chr11:61358484	chr11:61601908	rs2845573	a	g	0.036	0.0056	184911	3.448e-11	0.8971	chr11:61358484	chr11:61601908	rs2845573	a	g	0.0536	0.0061	170843	1.235e-17	0.8971	chr11:61358484	chr11:61601908	rs2845573	g	a	0.0458	0.0056	175603	7.481e-15	0.1029	1.235e-17	531357	rs2845573	chr11:61358484	G	A	0.0954178	0.5416	0.361737	0.0144788	0.0237204	21705	62121	FE	83826
1086	chr17:35294289	chr17:38040763	rs2872507	a	g	0.0248	0.0034	184035	1.072e-12	0.4815	chr17:35294289	chr17:38040763	rs2872507	a	g	0.0038	0.0037	170005	0.453	0.4815	chr17:35294289	chr17:38040763	rs2872507	g	a	0.0002	0.0033	174690	0.873	0.5185	1.072e-12	528730	rs2872507	chr17:35294289	G	A	0.522766	0.707047	0.977018	-0.0051933	0.0138184	21907	62259	FE	84166
1088	chr16:70602687	chr16:72045186	rs2878404	t	c	0.0074	0.0036	185422	0.1168	0.6873	chr16:70602687	chr16:72045186	rs2878404	t	c	0.0319	0.0039	171384	1.281e-13	0.6873	chr16:70602687	chr16:72045186	rs2878404	t	c	0.007	0.0035	176075	0.008315	0.6873	1.281e-13	532881	rs2878404	chr16:70602687	C	T	0.347398	0.0496622	0.0184917	-0.02891	0.0147285	21676	62228	FE	83904
1103	chr11:48066524	chr11:48109948	rs2904315	a	g	0.0215	0.0037	187113	3.352e-09	0.2889	chr11:48066524	chr11:48109948	rs2904315	a	g	0.0037	0.004	173034	0.3459	0.2889	chr11:48066524	chr11:48109948	rs2904315	a	g	0.006	0.0036	177804	0.1327	0.2889	3.352e-09	537951	rs2904315	chr11:48066524	G	A	0.679216	0.0997611	0.244612	0.0249754	0.0151733	21664	61882	FE	83546
1115	chr2:226776324	chr2:227068080	rs2943634	a	c	0.0314	0.0036	184050	2.022e-16	0.3417	chr2:226776324	chr2:227068080	rs2943634	c	a	0.0068	0.0038	170031	0.08976	0.6583	chr2:226776324	chr2:227068080	rs2943634	c	a	0.0277	0.0035	174712	6.486e-14	0.6583	2.022e-16	528793	rs2943634	chr2:226776324	C	A	0.638158	9.63e-05	0.0704235	0.056611	0.0145167	21830	62190	FE	84020
1117	chr2:226795528	chr2:227087284	rs2943636	g	a	0.0201	0.0034	186217	1.062e-08	0.533	chr2:226795528	chr2:227087284	rs2943636	a	g	0.0065	0.0036	172164	0.07259	0.467	chr2:226795528	chr2:227087284	rs2943636	a	g	0.0163	0.0033	176914	5.1e-07	0.467	1.062e-08	535295	rs2943636	chr2:226795528	G	A	0.496975	0.0006118	0.518767	-0.0475844	0.0138878	21563	61937	FE	83500
1118	chr2:226801829	chr2:227093585	rs2943640	a	c	0.0313	0.0035	187014	2.687e-16	0.3681	chr2:226801829	chr2:227093585	rs2943640	c	a	0.0075	0.0038	172952	0.0496	0.6319	chr2:226801829	chr2:227093585	rs2943640	c	a	0.0259	0.0034	177720	2.166e-13	0.6319	2.687e-16	537686	rs2943640	chr2:226801829	C	A	0.617861	0.0013274	0.248659	0.0454655	0.0141637	21952	62260	FE	84212
1121	chr2:226807778	chr2:227099534	rs2943646	a	g	0.032	0.0035	183986	2.924e-17	0.3773	chr2:226807778	chr2:227099534	rs2943646	g	a	0.0071	0.0038	169969	0.06905	0.6227	chr2:226807778	chr2:227099534	rs2943646	g	a	0.0278	0.0034	174647	6.225e-15	0.6227	2.924e-17	528602	rs2943646	chr2:226807778	G	A	0.615647	0.0005763	0.319836	0.0487507	0.0141613	21855	62191	FE	84046
1125	chr2:226830162	chr2:227121918	rs2943656	a	g	0.0321	0.0035	187058	1.02e-17	0.3813	chr2:226830162	chr2:227121918	rs2943656	g	a	0.0063	0.0037	172995	0.0986	0.6187	chr2:226830162	chr2:227121918	rs2943656	g	a	0.0263	0.0034	177764	1.308e-13	0.6187	1.02e-17	537817	rs2943656	chr2:226830162	G	A	0.610774	0.0011945	0.298624	0.0459997	0.0141967	21656	61946	FE	83602
1130	chr8:126546335	chr8:126477153	rs2954018	t	c	0.0435	0.0037	187041	4.805e-27	0.7005	chr8:126546335	chr8:126477153	rs2954018	c	t	0.0384	0.004	172978	5.236e-20	0.2995	chr8:126546335	chr8:126477153	rs2954018	c	t	0.069	0.0036	177743	6.6e-75	0.2995	4.805e-27	537762	rs2954018	chr8:126546335	C	T	0.322308	0.0004526	0.654798	0.0517884	0.0147656	21833	62206	FE	84039
1133	chr8:126553645	chr8:126484463	rs2954025	t	c	0.0387	0.0035	187026	7.392e-24	0.6412	chr8:126553645	chr8:126484463	rs2954025	c	t	0.0351	0.0038	172962	7.523e-19	0.3588	chr8:126553645	chr8:126484463	rs2954025	c	t	0.0623	0.0034	177729	3.463e-67	0.3588	7.392e-24	537717	rs2954025	chr8:126553645	C	T	0.376939	0.0007864	0.534248	0.0473808	0.0141118	21906	62238	FE	84144
1138	chr8:126562574	chr8:126493392	rs2954032	g	a	0.0436	0.0037	187050	1.089e-27	0.6953	chr8:126562574	chr8:126493392	rs2954032	a	g	0.0393	0.004	172987	6.591e-21	0.3047	chr8:126562574	chr8:126493392	rs2954032	a	g	0.0715	0.0036	177752	2.75e-80	0.3047	1.089e-27	537789	rs2954032	chr8:126562574	G	A	0.671799	0.0002011	0.745265	-0.0552841	0.0148708	21187	61816	FE	83003
1147	chr19:19380518	chr19:19519518	rs2965189	t	g	0.0036	0.0036	184924	0.3691	0.3285	chr19:19380518	chr19:19519518	rs2965189	g	t	0.028	0.0039	170917	2.511e-11	0.6715	chr19:19380518	chr19:19519518	rs2965189	g	t	0.0294	0.0035	175595	1.809e-15	0.6715	2.511e-11	531436	rs2965189	chr19:19380518	G	T	0.636265	0.0753235	0.335811	0.0259319	0.0145808	21669	61908	FE	83577
1154	chr2:226808098	chr2:227099854	rs2972147	t	c	0.0313	0.0035	187078	9.754e-17	0.3786	chr2:226808098	chr2:227099854	rs2972147	c	t	0.0069	0.0037	173013	0.07375	0.6214	chr2:226808098	chr2:227099854	rs2972147	c	t	0.027	0.0034	177784	2.624e-14	0.6214	9.754e-17	537875	rs2972147	chr2:226808098	C	T	0.62544	0.0006646	0.298762	0.0481114	0.0141347	21963	62274	FE	84237
1158	chr8:126553820	chr8:126484638	rs2980862	c	g	0.0434	0.0037	184637	6.56e-27	0.7005	chr8:126553820	chr8:126484638	rs2980862	g	c	0.0377	0.004	170622	2.966e-19	0.2995	chr8:126553820	chr8:126484638	rs2980862	g	c	0.0696	0.0037	175367	5.417e-71	0.2995	6.56e-27	530626	rs2980862	chr8:126553820	C	G	0.690444	0.0009297	0.817032	-0.0488363	0.0147497	21768	62193	FE	83961
1159	chr8:126556873	chr8:126487691	rs2980867	g	t	0.0436	0.0037	186836	2.863e-27	0.7018	chr8:126556873	chr8:126487691	rs2980867	t	g	0.0388	0.004	172797	1.424e-20	0.2982	chr8:126556873	chr8:126487691	rs2980867	t	g	0.0709	0.0036	177559	1.608e-79	0.2982	2.863e-27	537192	rs2980867	chr8:126556873	G	T	0.691927	0.0003341	0.742413	-0.0530005	0.0147743	21792	62181	FE	83973
1161	chr8:126550929	chr8:126481747	rs2980875	g	a	0.0398	0.0034	186993	2.112e-29	0.4697	chr8:126550929	chr8:126481747	rs2980875	a	g	0.0547	0.0036	172930	2.301e-47	0.5303	chr8:126550929	chr8:126481747	rs2980875	a	g	0.075	0.0033	177693	4.9e-105	0.5303	2.301e-47	537616	rs2980875	chr8:126550929	G	A	0.47655	0.0002848	0.16896	-0.0503147	0.0138658	21815	62110	FE	83925
1173	chr6:160660711	chr6:160740721	rs3103349	c	t	0.0058	0.0049	186981	0.241	0.8602	chr6:160660711	chr6:160740721	rs3103349	t	c	0.042	0.0053	172914	3.511e-14	0.1398	chr6:160660711	chr6:160740721	rs3103349	t	c	0.0182	0.0048	177676	0.0003798	0.1398	3.511e-14	537571	rs3103349	chr6:160660711	C	T	0.865926	1.92e-05	0.273551	-0.0853913	0.0199815	21890	62165	FE	84055
1178	chr6:160661612	chr6:160741622	rs3120139	g	a	0.0058	0.0049	187069	0.2606	0.8602	chr6:160661612	chr6:160741622	rs3120139	a	g	0.0425	0.0053	173001	2.955e-14	0.1398	chr6:160661612	chr6:160741622	rs3120139	a	g	0.0186	0.0048	177771	0.0003031	0.1398	2.955e-14	537841	rs3120139	chr6:160661612	G	A	0.840944	1.45e-05	0.311145	-0.0867336	0.020003	21961	62260	FE	84221
1186	chr6:160564002	chr6:160644012	rs3127575	c	t	0.0013	0.0055	184026	0.9269	0.8918	chr6:160564002	chr6:160644012	rs3127575	t	c	0.0335	0.0059	170001	3.125e-08	0.1082	chr6:160564002	chr6:160644012	rs3127575	t	c	0.0184	0.0054	174682	0.0007918	0.1082	3.125e-08	528709	rs3127575	chr6:160564002	C	T	0.892214	0.002815	0.29522	-0.0663786	0.0222207	21885	62223	FE	84108
1188	chr6:160827124	chr6:160907134	rs3127599	c	t	0.0044	0.0037	187035	0.3939	0.686	chr6:160827124	chr6:160907134	rs3127599	t	c	0.0216	0.004	172971	3.557e-08	0.314	chr6:160827124	chr6:160907134	rs3127599	t	c	0.0205	0.0036	177736	1.003e-07	0.314	3.557e-08	537742	rs3127599	chr6:160827124	C	T	0.723238	0.0061571	0.772897	-0.041996	0.0153309	21913	62271	FE	84184
1193	chr12:110761959	chr12:112277576	rs3177647	t	c	0.0002	0.0046	187076	0.8877	0.1596	chr12:110761959	chr12:112277576	rs3177647	t	c	0.0278	0.0049	173006	9.792e-09	0.1596	chr12:110761959	chr12:112277576	rs3177647	c	t	0.0048	0.0044	177774	0.3373	0.8404	9.792e-09	537856	rs3177647	chr12:110761959	C	T	0.802924	0.0022704	0.917327	0.0528978	0.0173301	21851	62168	FE	84019
1198	chr8:19863816	chr8:19819536	rs327	g	t	0.1024	0.0038	187014	4.62e-145	0.2797	chr8:19863816	chr8:19819536	rs327	t	g	0.0088	0.0041	172949	0.07541	0.7203	chr8:19863816	chr8:19819536	rs327	t	g	0.1045	0.0037	177713	5.69e-174	0.7203	4.62e-145	537676	rs327	chr8:19863816	G	T	0.294138	8.52e-05	0.117059	-0.0614617	0.0156414	21249	61755	FE	83004
1199	chr4:88259430	chr4:88040406	rs342438	a	g	0.02	0.0034	187016	2.878e-08	0.4222	chr4:88259430	chr4:88040406	rs342438	g	a	0.0167	0.0037	172945	3.298e-05	0.5778	chr4:88259430	chr4:88040406	rs342438	g	a	0.0309	0.0034	177705	1.908e-18	0.5778	2.878e-08	537666	rs342438	chr4:88259430	G	A	0.599228	0.0913846	0.761023	0.0236524	0.0140109	21882	62214	FE	84096
1204	chr5:74967855	chr5:74932099	rs34340	g	t	0.0097	0.0038	186776	0.01298	0.2639	chr5:74967855	chr5:74932099	rs34340	g	t	0.0455	0.0041	172699	1.876e-25	0.2639	chr5:74967855	chr5:74932099	rs34340	t	g	0.002	0.0038	177456	0.5583	0.7361	1.876e-25	536931	rs34340	chr5:74967855	G	T	0.269201	0.961526	0.730007	0.0007635	0.0158286	21848	62189	FE	84037
1212	chr2:165352791	chr2:165644545	rs355909	c	t	0.0198	0.0034	186262	2.274e-08	0.4736	chr2:165352791	chr2:165644545	rs355909	t	c	0.0075	0.0037	172197	0.09472	0.5264	chr2:165352791	chr2:165644545	rs355909	t	c	0.0156	0.0033	176965	6.686e-06	0.5264	2.274e-08	535424	rs355909	chr2:165352791	C	T	0.460668	0.275327	0.0440962	-0.0150686	0.0138133	21920	62259	FE	84179
1214	chr2:21292834	chr2:21439329	rs365946	t	g	0.004	0.0045	187043	0.238	0.2084	chr2:21292834	chr2:21439329	rs365946	g	t	0.0948	0.0048	172971	1.097e-82	0.7916	chr2:21292834	chr2:21439329	rs365946	g	t	0.0148	0.0044	177742	0.001865	0.7916	1.097e-82	537756	rs365946	chr2:21292834	G	T	0.842702	0.0100358	0.439875	0.0493217	0.0191571	21261	61788	FE	83049
1216	chr6:160661884	chr6:160741894	rs367213	a	g	0.0028	0.0034	187037	0.458	0.5211	chr6:160661884	chr6:160741894	rs367213	g	a	0.0222	0.0037	172973	2.814e-08	0.4789	chr6:160661884	chr6:160741894	rs367213	g	a	0.0139	0.0033	177740	2.676e-05	0.4789	2.814e-08	537750	rs367213	chr6:160661884	G	A	0.488061	0.0001753	0.14922	0.053234	0.0141876	21682	61946	FE	83628
1239	chr19:11253431	chr19:11392431	rs376642	c	t	0.0021	0.0037	185482	0.7981	0.715	chr19:11253431	chr19:11392431	rs376642	c	t	0.0233	0.004	171451	4.666e-10	0.715	chr19:11253431	chr19:11392431	rs376642	c	t	0.0058	0.0036	176147	0.1091	0.715	4.666e-10	533080	rs376642	chr19:11253431	C	T	0.703459	0.282543	0.940713	-0.0161263	0.0150065	21673	62181	FE	83854
1244	chr4:88242323	chr4:88023299	rs3775214	g	a	0.0198	0.0034	187072	1.773e-08	0.4248	chr4:88242323	chr4:88023299	rs3775214	a	g	0.0157	0.0037	172999	9.807e-05	0.5752	chr4:88242323	chr4:88023299	rs3775214	a	g	0.0295	0.0033	177764	3.929e-17	0.5752	1.773e-08	537835	rs3775214	chr4:88242323	G	A	0.398844	0.0972987	0.663984	-0.0233512	0.0140832	21620	61906	FE	83526
1253	chr11:47211893	chr11:47255317	rs3781619	a	g	0.0551	0.0045	187080	5.677e-31	0.1596	chr11:47211893	chr11:47255317	rs3781619	a	g	0.0024	0.0048	173007	0.5584	0.1596	chr11:47211893	chr11:47255317	rs3781619	g	a	0.0176	0.0044	177775	0.0002899	0.8404	5.677e-31	537862	rs3781619	chr11:47211893	G	A	0.811411	0.125362	0.835179	0.028857	0.0188282	21437	61907	FE	83344
1257	chr6:160657130	chr6:160737140	rs378479	c	g	0.0017	0.0034	186923	0.7161	0.5211	chr6:160657130	chr6:160737140	rs378479	g	c	0.0221	0.0036	172872	1.683e-08	0.4789	chr6:160657130	chr6:160737140	rs378479	g	c	0.014	0.0033	177635	2.403e-05	0.4789	1.683e-08	537430	rs378479	chr6:160657130	C	G	0.522113	0.000437	0.144468	-0.0487783	0.0138706	21791	62142	FE	83933
1263	chr2:43890992	chr2:44037488	rs3792008	a	g	0.005	0.0044	186900	0.1748	0.814	chr2:43890992	chr2:44037488	rs3792008	a	g	0.0309	0.0047	172842	1.776e-10	0.814	chr2:43890992	chr2:44037488	rs3792008	g	a	0.0019	0.0042	177597	0.411	0.186	1.776e-10	537339	rs3792008	chr2:43890992	G	A	0.205459	0.0991934	0.711837	-0.0291303	0.0176678	21553	61879	FE	83432
1285	chr17:64377061	chr17:66865466	rs3826429	g	c	0.0232	0.0035	185483	1.282e-10	0.653	chr17:64377061	chr17:66865466	rs3826429	c	g	0.0114	0.0038	171449	0.003725	0.347	chr17:64377061	chr17:66865466	rs3826429	c	g	0.0066	0.0035	176140	0.03071	0.347	1.282e-10	533072	rs3826429	chr17:64377061	C	G	0.360058	0.104884	0.290988	0.0234574	0.0144653	21736	62075	FE	83811
1286	chr5:74691482	chr5:74655726	rs3846663	t	c	0.0023	0.0035	184052	0.352	0.4103	chr5:74691482	chr5:74655726	rs3846663	t	c	0.0722	0.0037	170020	1.134e-75	0.4103	chr5:74691482	chr5:74655726	rs3846663	t	c	0.0051	0.0034	174697	0.2384	0.4103	1.134e-75	528769	rs3846663	chr5:74691482	C	T	0.634968	0.017597	0.746376	-0.0342432	0.0144243	21697	61965	FE	83662
1296	chr6:139870609	chr6:139828916	rs3861397	a	g	0.024	0.0036	187084	8.401e-11	0.6583	chr6:139870609	chr6:139828916	rs3861397	g	a	0.008	0.0039	173010	0.03427	0.3417	chr6:139870609	chr6:139828916	rs3861397	g	a	0.0237	0.0035	177776	1.08e-10	0.3417	8.401e-11	537870	rs3861397	chr6:139870609	G	A	0.356864	0.0292834	0.115223	0.0317342	0.0145593	21783	62132	FE	83915
1297	chr2:21305332	chr2:21451827	rs386397	g	a	0.005	0.0037	187070	0.2231	0.7084	chr2:21305332	chr2:21451827	rs386397	a	g	0.0421	0.004	173000	4.44e-24	0.2916	chr2:21305332	chr2:21451827	rs386397	a	g	0.004	0.0036	177768	0.1931	0.2916	4.44e-24	537838	rs386397	chr2:21305332	G	A	0.692646	0.279099	0.17081	-0.0163759	0.01513	21666	61954	FE	83620
1299	chr9:106687476	chr9:107647655	rs3890182	g	a	0.085	0.0051	186361	6.128e-58	0.8826	chr9:106687476	chr9:107647655	rs3890182	g	a	0.0163	0.0054	172328	0.005784	0.8826	chr9:106687476	chr9:107647655	rs3890182	g	a	0.0165	0.005	177063	0.002128	0.8826	6.128e-58	535753	rs3890182	chr9:106687476	G	A	0.844763	0.439094	0.271999	0.016132	0.0208498	21822	62161	FE	83983
1310	chr5:74387936	chr5:74352180	rs3935470	g	a	0.0032	0.0036	187042	0.4917	0.3839	chr5:74387936	chr5:74352180	rs3935470	g	a	0.0439	0.0039	172963	1.591e-27	0.3839	chr5:74387936	chr5:74352180	rs3935470	a	g	0.0018	0.0035	177732	0.4517	0.6161	1.591e-27	537737	rs3935470	chr5:74387936	G	A	0.333766	0.650039	0.34611	0.0067969	0.0149808	21611	61840	FE	83451
1311	chr2:21005206	chr2:21141725	rs3935557	a	g	0.0134	0.0044	187062	0.00661	0.7942	chr2:21005206	chr2:21141725	rs3935557	a	g	0.0501	0.0047	172995	1.351e-24	0.7942	chr2:21005206	chr2:21141725	rs3935557	g	a	0.0127	0.0043	177763	0.002863	0.2058	1.351e-24	537820	rs3935557	chr2:21005206	G	A	0.175313	0.210156	0.646006	0.0229381	0.0183046	21170	61831	FE	83001
1316	chr5:74945202	chr5:74909446	rs4045166	g	c	0.0073	0.004	183974	0.07338	0.2599	chr5:74945202	chr5:74909446	rs4045166	g	c	0.0542	0.0043	169944	5.675e-32	0.2599	chr5:74945202	chr5:74909446	rs4045166	c	g	0.0023	0.0039	174628	0.5658	0.7401	5.675e-32	528546	rs4045166	chr5:74945202	C	G	0.776548	0.595008	0.689927	-0.0088263	0.0166035	21894	62188	FE	84082
1328	chr20:39511499	chr20:40078085	rs4142393	t	c	0.0088	0.0034	185549	0.008113	0.4512	chr20:39511499	chr20:40078085	rs4142393	t	c	0.0214	0.0036	171526	1.347e-09	0.4512	chr20:39511499	chr20:40078085	rs4142393	c	t	0.0024	0.0033	176220	0.4984	0.5488	1.347e-09	533295	rs4142393	chr20:39511499	C	T	0.535727	0.177438	0.871559	-0.0187661	0.0139144	21412	61884	FE	83296
1330	chr17:64397121	chr17:66885526	rs4147314	a	g	0.0196	0.0034	185462	1.129e-08	0.4288	chr17:64397121	chr17:66885526	rs4147314	g	a	0.0084	0.0037	171427	0.02288	0.5712	chr17:64397121	chr17:66885526	rs4147314	g	a	0.0046	0.0033	176114	0.1923	0.5712	1.129e-08	533003	rs4147314	chr17:64397121	G	A	0.556126	0.0759776	0.978627	0.0248584	0.0140085	21676	61968	FE	83644
1331	chr17:64410885	chr17:66899290	rs4147997	g	a	0.024	0.0042	185560	7.558e-09	0.8153	chr17:64410885	chr17:66899290	rs4147997	a	g	0.0125	0.0046	171526	0.008957	0.1847	chr17:64410885	chr17:66899290	rs4147997	a	g	0.0042	0.0041	176214	0.2516	0.1847	7.558e-09	533300	rs4147997	chr17:64410885	G	A	0.770353	0.0564357	0.647315	-0.0325616	0.0170689	21271	61840	FE	83111
1337	chr9:106686898	chr9:107647077	rs4149270	g	a	0.036	0.0036	186199	1.162e-23	0.6992	chr9:106686898	chr9:107647077	rs4149270	g	a	0.0179	0.0039	172183	1.256e-05	0.6992	chr9:106686898	chr9:107647077	rs4149270	g	a	0.0131	0.0036	176914	0.00047	0.6992	1.162e-23	535296	rs4149270	chr9:106686898	G	A	0.667559	0.138609	0.192513	0.0221382	0.0149482	21673	62135	FE	83808
1340	chr9:106628598	chr9:107588777	rs4149311	t	c	0.05	0.0053	186272	2.588e-19	0.1069	chr9:106628598	chr9:107588777	rs4149311	t	c	0.017	0.0057	172237	0.004372	0.1069	chr9:106628598	chr9:107588777	rs4149311	t	c	0.0207	0.0052	176970	0.0001794	0.1069	2.588e-19	535479	rs4149311	chr9:106628598	C	T	0.883286	0.129847	0.475897	-0.0320569	0.0211638	21964	62255	FE	84219
1343	chr17:34949761	chr17:37696235	rs4239222	t	g	0.0354	0.0039	185493	2.205e-18	0.7546	chr17:34949761	chr17:37696235	rs4239222	t	g	0.005	0.0042	171458	0.3988	0.7546	chr17:34949761	chr17:37696235	rs4239222	g	t	0.0073	0.0038	176154	0.05914	0.2454	2.205e-18	533105	rs4239222	chr17:34949761	G	T	0.265456	0.21883	0.895972	0.0193244	0.0157154	21968	62279	FE	84247
1345	chr8:19943326	chr8:19899046	rs4244457	t	c	0.0525	0.0036	187015	1.094e-43	0.6689	chr8:19943326	chr8:19899046	rs4244457	c	t	0.0001	0.0039	172949	0.9503	0.3311	chr8:19943326	chr8:19899046	rs4244457	c	t	0.0532	0.0035	177715	7.722e-51	0.3311	1.094e-43	537679	rs4244457	chr8:19943326	C	T	0.331523	3.94e-05	0.910852	0.0603026	0.0146685	21810	62175	FE	83985
1351	chr1:109579760	chr1:109778237	rs4268379	c	t	0.0063	0.0034	187045	0.04013	0.4815	chr1:109579760	chr1:109778237	rs4268379	t	c	0.0432	0.0036	172974	1.396e-29	0.5185	chr1:109579760	chr1:109778237	rs4268379	t	c	0.0014	0.0033	177749	0.7795	0.5185	1.396e-29	537768	rs4268379	chr1:109579760	C	T	0.502871	0.0095419	0.503228	-0.0357084	0.0137764	21770	62242	FE	84012
1352	chr2:21005390	chr2:21141909	rs4274565	a	c	0.026	0.0034	186952	5.224e-13	0.5488	chr2:21005390	chr2:21141909	rs4274565	a	c	0.0111	0.0037	172900	0.003846	0.5488	chr2:21005390	chr2:21141909	rs4274565	c	a	0.0282	0.0033	177669	8.464e-17	0.4512	5.224e-13	537521	rs4274565	chr2:21005390	C	A	0.417409	0.0796114	0.859975	0.02455	0.014005	21190	61837	FE	83027
1359	chr8:9237661	chr8:9200251	rs4332138	c	t	0.0596	0.0054	186767	3.575e-29	0.90501	chr8:9237661	chr8:9200251	rs4332138	c	t	0.0458	0.0058	172720	7.889e-14	0.90501	chr8:9237661	chr8:9200251	rs4332138	t	c	0.0079	0.0052	177480	0.1362	0.09499	3.575e-29	536967	rs4332138	chr8:9237661	C	T	0.890502	0.530195	0.14086	0.014075	0.0224228	21232	61818	FE	83050
1361	chr1:62695248	chr1:62922660	rs4350231	g	a	0.0133	0.0036	184028	0.0003675	0.6781	chr1:62695248	chr1:62922660	rs4350231	g	a	0.0487	0.0039	170007	1.598e-31	0.6781	chr1:62695248	chr1:62922660	rs4350231	g	a	0.0678	0.0035	174686	1.65e-77	0.6781	1.598e-31	528721	rs4350231	chr1:62695248	G	A	0.650212	0.163014	0.682218	-0.0204407	0.0146528	21580	61878	FE	83458
1397	chr2:21237222	chr2:21383717	rs4560142	c	t	0.0082	0.0042	187054	0.03095	0.2507	chr2:21237222	chr2:21383717	rs4560142	t	c	0.1093	0.0045	172984	7.52e-126	0.7493	chr2:21237222	chr2:21383717	rs4560142	t	c	0.0101	0.0041	177753	0.03607	0.7493	7.52e-126	537791	rs4560142	chr2:21237222	C	T	0.210064	0.0007243	0.359461	-0.0603817	0.0178633	21647	61925	FE	83572
1402	chr5:55851649	chr5:55815892	rs458356	a	g	0.023	0.0039	186915	3.119e-08	0.2731	chr5:55851649	chr5:55815892	rs458356	a	g	0.0113	0.0042	172840	0.01064	0.2731	chr5:55851649	chr5:55815892	rs458356	g	a	0.0178	0.0038	177604	2.718e-05	0.7269	3.119e-08	537359	rs458356	chr5:55851649	G	A	0.73912	0.144684	0.609104	0.0235929	0.0161753	21508	61918	FE	83426
1404	chr11:47086430	chr11:47129854	rs4587689	c	a	0.0228	0.004	186636	2.271e-08	0.2375	chr11:47086430	chr11:47129854	rs4587689	a	c	0.0068	0.0043	172612	0.1665	0.7625	chr11:47086430	chr11:47129854	rs4587689	a	c	0.013	0.0039	177361	0.002182	0.7625	2.271e-08	536609	rs4587689	chr11:47086430	C	A	0.231688	0.801039	0.706499	-0.0041185	0.016343	21778	62124	FE	83902
1405	chr2:21237247	chr2:21383742	rs4591370	a	g	0.0082	0.0042	187077	0.03003	0.2507	chr2:21237247	chr2:21383742	rs4591370	g	a	0.1101	0.0045	173005	4.73e-127	0.7493	chr2:21237247	chr2:21383742	rs4591370	g	a	0.0152	0.0041	177775	0.000953	0.7493	4.73e-127	537857	rs4591370	chr2:21237247	G	A	0.789673	0.0005897	0.303869	0.0611882	0.0178064	21690	61970	FE	83660
1413	chr15:56433624	chr15:58646332	rs4622454	t	c	0.0321	0.0035	185538	1.932e-19	0.3641	chr15:56433624	chr15:58646332	rs4622454	t	c	0.0084	0.0037	171505	0.02548	0.3641	chr15:56433624	chr15:58646332	rs4622454	t	c	0.0103	0.0034	176202	0.001138	0.3641	1.932e-19	533245	rs4622454	chr15:56433624	C	T	0.607376	0.837366	0.757243	0.0029518	0.0143803	21309	62072	FE	83381
1417	chr1:176781935	chr1:178515312	rs4650994	g	a	0.021	0.0034	186927	6.696e-09	0.5172	chr1:176781935	chr1:178515312	rs4650994	a	g	0.0027	0.0036	172854	0.3384	0.4828	chr1:176781935	chr1:178515312	rs4650994	a	g	0.0024	0.0033	177613	0.398	0.4828	6.696e-09	537394	rs4650994	chr1:176781935	G	A	0.492501	0.55338	0.737041	-0.0081883	0.0138153	21761	62062	FE	83823
1433	chr5:75060136	chr5:75024380	rs4704235	g	t	0.0045	0.0041	187023	0.2555	0.2269	chr5:75060136	chr5:75024380	rs4704235	g	t	0.0309	0.0044	172962	3.946e-11	0.2269	chr5:75060136	chr5:75024380	rs4704235	t	g	0.0065	0.004	177727	0.143	0.7731	3.946e-11	537712	rs4704235	chr5:75060136	G	T	0.250341	0.488568	0.56513	-0.0115778	0.0167168	21575	61905	FE	83480
1445	chr11:47604618	chr11:47648042	rs4752856	g	a	0.0345	0.0036	186955	2.132e-21	0.6438	chr11:47604618	chr11:47648042	rs4752856	g	a	0.0037	0.0038	172892	0.3342	0.6438	chr11:47604618	chr11:47648042	rs4752856	a	g	0.0105	0.0034	177653	0.005544	0.3562	2.132e-21	537500	rs4752856	chr11:47604618	G	A	0.637524	0.519972	0.843139	-0.0093892	0.0145934	21650	61909	FE	83559
1446	chr11:48077512	chr11:48120936	rs4752894	g	a	0.0206	0.0035	185311	1.885e-09	0.3984	chr11:48077512	chr11:48120936	rs4752894	g	a	0.0033	0.0038	171236	0.3366	0.3984	chr11:48077512	chr11:48120936	rs4752894	g	a	0.0053	0.0034	175999	0.1507	0.3984	1.885e-09	532546	rs4752894	chr11:48077512	G	A	0.391276	0.0147071	0.0775317	-0.0345943	0.0141808	21238	61882	FE	83120
1448	chr11:46777654	chr11:46821078	rs4752936	c	a	0.0527	0.0048	184824	1.687e-25	0.1359	chr11:46777654	chr11:46821078	rs4752936	a	c	0.0041	0.0052	170774	0.5764	0.8641	chr11:46777654	chr11:46821078	rs4752936	a	c	0.0216	0.0047	175531	2.803e-05	0.8641	1.687e-25	531129	rs4752936	chr11:46777654	C	A	0.139698	0.567874	0.80457	-0.0114962	0.0201269	21638	61953	FE	83591
1457	chr11:47385141	chr11:47428565	rs4752999	c	t	0.0273	0.0036	184810	1.059e-13	0.6715	chr11:47385141	chr11:47428565	rs4752999	c	t	0.0013	0.0039	170759	0.7461	0.6715	chr11:47385141	chr11:47428565	rs4752999	t	c	0.0083	0.0036	175512	0.02098	0.3285	1.059e-13	531081	rs4752999	chr11:47385141	C	T	0.676968	0.634919	0.745916	-0.0070134	0.0147707	21341	61863	FE	83204
1458	chr12:56057420	chr12:57771153	rs4760278	a	c	0.0272	0.0041	184562	4.363e-12	0.1807	chr12:56057420	chr12:57771153	rs4760278	c	a	0.0153	0.0044	170510	0.0005331	0.8193	chr12:56057420	chr12:57771153	rs4760278	c	a	0.0275	0.0039	175273	8.278e-13	0.8193	4.363e-12	530345	rs4760278	chr12:56057420	C	A	0.717123	0.806336	0.878737	-0.0038517	0.0157112	21428	61924	FE	83352
1461	chr12:110765396	chr12:112281013	rs4767068	g	a	0.0004	0.0045	186947	0.9202	0.1609	chr12:110765396	chr12:112281013	rs4767068	g	a	0.0272	0.0048	172883	1.838e-08	0.1609	chr12:110765396	chr12:112281013	rs4767068	a	g	0.0038	0.0043	177646	0.4624	0.8391	1.838e-08	537476	rs4767068	chr12:110765396	G	A	0.199066	0.004424	0.983322	-0.0490891	0.017247	21829	62139	FE	83968
1465	chr18:56003567	chr18:57852587	rs476828	t	c	0.0251	0.0041	185574	5.773e-09	0.7599	chr18:56003567	chr18:57852587	rs476828	c	t	0.0002	0.0044	171541	0.8666	0.2401	chr18:56003567	chr18:57852587	rs476828	c	t	0.0118	0.004	176238	0.0009214	0.2401	5.773e-09	533353	rs476828	chr18:56003567	C	T	0.264991	0.12812	0.304634	0.0244169	0.0160473	21449	61955	FE	83404
1473	chr16:55552539	chr16:56995038	rs4783962	c	t	0.075	0.0041	185393	4.603e-74	0.7678	chr16:55552539	chr16:56995038	rs4783962	t	c	0.0138	0.0045	171368	0.002361	0.2322	chr16:55552539	chr16:56995038	rs4783962	t	c	0.012	0.0041	176043	0.001411	0.2322	4.603e-74	532804	rs4783962	chr16:55552539	C	T	0.775692	0.783126	0.855753	0.0048947	0.017783	21693	62146	FE	83839
1476	chr17:35320546	chr17:38067020	rs4795400	t	c	0.0248	0.0034	183883	8.743e-13	0.4723	chr17:35320546	chr17:38067020	rs4795400	t	c	0.0033	0.0037	169856	0.5023	0.4723	chr17:35320546	chr17:38067020	rs4795400	c	t	0.0016	0.0033	174533	0.8756	0.5277	8.743e-13	528272	rs4795400	chr17:35320546	C	T	0.529702	0.839948	0.933595	-0.0027954	0.0138414	21750	62080	FE	83830
1495	chr1:228346205	chr1:230279582	rs4846905	g	a	0.0391	0.0044	184009	7.833e-19	0.814	chr1:228346205	chr1:230279582	rs4846905	a	g	0.0065	0.0047	169982	0.1668	0.186	chr1:228346205	chr1:230279582	rs4846905	a	g	0.0308	0.0043	174655	5.11e-12	0.186	7.833e-19	528646	rs4846905	chr1:228346205	G	A	0.800722	0.117137	0.841615	-0.0281598	0.0179716	21903	62210	FE	84113
1496	chr1:228362314	chr1:230295691	rs4846914	a	g	0.0479	0.0034	186995	3.513e-41	0.5844	chr1:228362314	chr1:230295691	rs4846914	g	a	0.0043	0.0037	172927	0.2335	0.4156	chr1:228362314	chr1:230295691	rs4846914	g	a	0.0401	0.0034	177694	7.2e-31	0.4156	3.513e-41	537616	rs4846914	chr1:228362314	G	A	0.396645	0.0411055	0.88437	0.0285213	0.0139642	21834	62233	FE	84067
1506	chr2:21247194	chr2:21393689	rs488507	g	t	0.0084	0.0042	185432	0.02574	0.248	chr2:21247194	chr2:21393689	rs488507	t	g	0.1101	0.0045	171376	2.39e-124	0.752	chr2:21247194	chr2:21393689	rs488507	t	g	0.0106	0.0041	176126	0.02736	0.752	2.39e-124	532934	rs488507	chr2:21247194	G	T	0.210603	0.0002537	0.374646	-0.0653773	0.0178699	21510	61846	FE	83356
1532	chr17:73899797	chr17:76388202	rs4969178	g	a	0.0263	0.0035	185426	1.532e-12	0.6266	chr17:73899797	chr17:76388202	rs4969178	g	a	0.011	0.0037	171403	0.008198	0.6266	chr17:73899797	chr17:76388202	rs4969178	a	g	0.0175	0.0034	176089	5.697e-06	0.3734	1.532e-12	532918	rs4969178	chr17:73899797	G	A	0.605438	0.626032	0.877335	0.0068389	0.0140337	21874	62156	FE	84030
1533	chr1:92766135	chr1:92993547	rs4970712	c	a	0.0039	0.0042	187115	0.3787	0.8061	chr1:92766135	chr1:92993547	rs4970712	c	a	0.0339	0.0044	173036	2.458e-13	0.8061	chr1:92766135	chr1:92993547	rs4970712	c	a	0.0085	0.004	177815	0.08543	0.8061	2.458e-13	537966	rs4970712	chr1:92766135	C	A	0.779069	0.471551	0.48759	0.0123244	0.0171182	21903	62224	FE	84127
1537	chr1:109815478	chr1:110013955	rs4970766	c	t	0.0044	0.0036	187067	0.2201	0.3298	chr1:109815478	chr1:110013955	rs4970766	t	c	0.0307	0.0039	172994	4.72e-13	0.6702	chr1:109815478	chr1:110013955	rs4970766	c	t	0.0001	0.0035	177767	0.7667	0.3298	4.72e-13	537828	rs4970766	chr1:109815478	C	T	0.321845	0.107927	0.167577	-0.0237727	0.0147879	21818	62189	FE	84007
1542	chr11:47350214	chr11:47393638	rs4992357	c	t	0.027	0.0036	186934	1.365e-13	0.6702	chr11:47350214	chr11:47393638	rs4992357	c	t	0	0.0039	172864	0.9416	0.6702	chr11:47350214	chr11:47393638	rs4992357	t	c	0.011	0.0035	177627	0.004138	0.3298	1.365e-13	537425	rs4992357	chr11:47350214	C	T	0.671546	0.599321	0.625483	-0.0078339	0.014911	21792	61895	FE	83687
1543	chr11:116024949	chr11:116519739	rs499790	c	t	0.0576	0.0055	186953	1.901e-21	0.8865	chr11:116024949	chr11:116519739	rs499790	t	c	0.0363	0.0059	172884	6.456e-09	0.1135	chr11:116024949	chr11:116519739	rs499790	t	c	0.1088	0.0054	177650	1.074e-79	0.1135	1.901e-21	537487	rs499790	chr11:116024949	C	T	0.904565	0.0048723	0.253921	-0.0663289	0.0235597	21694	61923	FE	83617
1544	chr11:75132669	chr11:75455021	rs499974	c	a	0.0263	0.0044	186749	1.12e-08	0.8245	chr11:75132669	chr11:75455021	rs499974	a	c	0.0012	0.0047	172695	0.8261	0.1755	chr11:75132669	chr11:75455021	rs499974	c	a	0.009	0.0042	177456	0.05411	0.8245	1.12e-08	536900	rs499974	chr11:75132669	C	A	0.798585	0.348953	0.722397	0.0167481	0.0178814	21390	61912	FE	83302
1557	chr2:21236291	chr2:21382786	rs527034	c	a	0.0081	0.0042	187057	0.03227	0.2507	chr2:21236291	chr2:21382786	rs527034	a	c	0.1102	0.0045	172994	7.71e-128	0.7493	chr2:21236291	chr2:21382786	rs527034	a	c	0.0098	0.0041	177764	0.03703	0.7493	7.71e-128	537815	rs527034	chr2:21236291	C	A	0.188704	0.0007243	0.345912	-0.0601137	0.0177841	21663	61919	FE	83582
1563	chr1:109863148	chr1:110061625	rs534135	c	t	0.0048	0.0034	185265	0.109	0.4657	chr1:109863148	chr1:110061625	rs534135	t	c	0.0214	0.0036	171223	3.431e-08	0.5343	chr1:109863148	chr1:110061625	rs534135	t	c	0.0071	0.0033	175978	0.02254	0.5343	3.431e-08	532466	rs534135	chr1:109863148	C	T	0.516541	0.953439	0.832912	-0.0008041	0.013771	21973	62279	FE	84252
1582	chr2:21104545	chr2:21251040	rs570877	g	t	0.0174	0.0061	187057	0.02753	0.8879	chr2:21104545	chr2:21251040	rs570877	g	t	0.0907	0.0066	172986	1.044e-40	0.8879	chr2:21104545	chr2:21251040	rs570877	g	t	0.0037	0.0061	177755	0.4999	0.8879	1.044e-40	537798	rs570877	chr2:21104545	G	T	0.930195	0.183949	0.485474	0.0355497	0.0267554	21795	62075	FE	83870
1590	chr5:74926374	chr5:74890618	rs5744707	a	g	0.0071	0.0057	187004	0.295	0.8971	chr5:74926374	chr5:74890618	rs5744707	g	a	0.0549	0.0061	172928	5.847e-19	0.1029	chr5:74926374	chr5:74890618	rs5744707	g	a	0.0058	0.0056	177700	0.5759	0.1029	5.847e-19	537632	rs5744707	chr5:74926374	G	A	0.0962593	0.0160268	0.136811	0.0562857	0.0233715	21284	61860	FE	83144
1591	chr5:74927758	chr5:74892002	rs5744712	c	t	0.0062	0.0049	186942	0.1417	0.1332	chr5:74927758	chr5:74892002	rs5744712	c	t	0.0642	0.0053	172869	1.093e-29	0.1332	chr5:74927758	chr5:74892002	rs5744712	c	t	0.0024	0.0048	177631	0.7407	0.1332	1.093e-29	537442	rs5744712	chr5:74927758	C	T	0.160265	0.114783	0.699645	0.031591	0.0200316	21802	62149	FE	83951
1592	chr2:21247128	chr2:21393623	rs576203	a	g	0.0084	0.0042	187070	0.02566	0.248	chr2:21247128	chr2:21393623	rs576203	g	a	0.1102	0.0045	173001	2.62e-127	0.752	chr2:21247128	chr2:21393623	rs576203	g	a	0.0153	0.0041	177771	0.0007779	0.752	2.62e-127	537842	rs576203	chr2:21247128	G	A	0.789705	0.0005232	0.371337	0.0617404	0.0177999	21687	61965	FE	83652
1599	chr9:15283513	chr9:15293513	rs585002	c	t	0.041	0.0044	187017	1.048e-19	0.8193	chr9:15283513	chr9:15293513	rs585002	c	t	0.0164	0.0048	172946	0.004333	0.8193	chr9:15283513	chr9:15293513	rs585002	c	t	0.0204	0.0043	177712	1.082e-05	0.8193	1.048e-19	537675	rs585002	chr9:15283513	C	T	0.816985	0.395584	0.8179	0.0153639	0.0180851	21237	61778	FE	83015
1604	chr6:139882386	chr6:139840693	rs592423	c	a	0.0215	0.0034	187001	1.64e-09	0.5237	chr6:139882386	chr6:139840693	rs592423	a	c	0.0123	0.0037	172929	0.001532	0.4763	chr6:139882386	chr6:139840693	rs592423	a	c	0.0261	0.0033	177694	1.854e-13	0.4763	1.64e-09	537624	rs592423	chr6:139882386	C	A	0.540051	0.0168499	0.25619	-0.0333944	0.0139728	21430	61756	FE	83186
1606	chr1:109623689	chr1:109822166	rs599839	g	a	0.0322	0.0041	184174	1.231e-13	0.2177	chr1:109623689	chr1:109822166	rs599839	a	g	0.1601	0.0044	170167	2.75e-268	0.7823	chr1:109623689	chr1:109822166	rs599839	a	g	0.0051	0.004	174921	0.1948	0.7823	2.75e-268	529262	rs599839	chr1:109623689	G	A	0.222568	2.89e-10	0.101136	-0.106715	0.0169259	21725	62148	FE	83873
1608	chr1:228389331	chr1:230322708	rs600845	a	g	0.049	0.0047	187030	5.059e-23	0.8298	chr1:228389331	chr1:230322708	rs600845	g	a	0.0054	0.005	172964	0.2781	0.1702	chr1:228389331	chr1:230322708	rs600845	g	a	0.0399	0.0046	177729	8.046e-17	0.1702	5.059e-23	537723	rs600845	chr1:228389331	G	A	0.147482	0.288441	0.658862	0.0212104	0.0199807	21833	62197	FE	84030
1613	chr20:39344799	chr20:39911385	rs6029609	g	a	0.0031	0.0034	184334	0.3602	0.4565	chr20:39344799	chr20:39911385	rs6029609	g	a	0.0404	0.0037	170307	1.989e-28	0.4565	chr20:39344799	chr20:39911385	rs6029609	g	a	0.0055	0.0033	175000	0.03349	0.4565	1.989e-28	529641	rs6029609	chr20:39344799	G	A	0.466282	0.102327	0.107447	0.0227446	0.0139224	21672	61957	FE	83629
1618	chr20:44065774	chr20:44632367	rs6065912	g	a	0.0384	0.005	185374	1.282e-14	0.8417	chr20:44065774	chr20:44632367	rs6065912	a	g	0.004	0.0054	171349	0.4683	0.1583	chr20:44065774	chr20:44632367	rs6065912	a	g	0.0321	0.0049	176038	1.363e-11	0.1583	1.282e-14	532760	rs6065912	chr20:44065774	G	A	0.841466	0.233863	0.870325	0.0243565	0.0204597	21769	62189	FE	83958
1635	chr20:39347444	chr20:39914030	rs6129800	g	a	0.0014	0.0041	185559	0.9196	0.8074	chr20:39347444	chr20:39914030	rs6129800	a	g	0.0362	0.0044	171532	1.333e-16	0.1926	chr20:39347444	chr20:39914030	rs6129800	a	g	0.0097	0.004	176227	0.003075	0.1926	1.333e-16	533318	rs6129800	chr20:39347444	G	A	0.770286	0.706214	0.495905	-0.0064021	0.0169842	21389	61949	FE	83338
1636	chr20:39353428	chr20:39920014	rs6129802	c	t	0.0019	0.0041	185468	0.7877	0.8232	chr20:39353428	chr20:39920014	rs6129802	t	c	0.0368	0.0045	171451	2.08e-16	0.1768	chr20:39353428	chr20:39920014	rs6129802	t	c	0.0101	0.004	176141	0.00265	0.1768	2.08e-16	533060	rs6129802	chr20:39353428	C	T	0.800332	0.999253	0.272639	-1.61e-05	0.0171739	21294	61867	FE	83161
1638	chr1:228390742	chr1:230324119	rs627702	g	a	0.0501	0.0047	186850	5.045e-24	0.8245	chr1:228390742	chr1:230324119	rs627702	a	g	0.0066	0.0051	172795	0.1753	0.1755	chr1:228390742	chr1:230324119	rs627702	a	g	0.0398	0.0046	177555	1.152e-16	0.1755	5.045e-24	537200	rs627702	chr1:228390742	G	A	0.825471	0.28374	0.60315	-0.0217644	0.0203035	21703	61974	FE	83677
1644	chr6:139875705	chr6:139834012	rs632057	g	t	0.022	0.0035	186927	7.191e-10	0.6121	chr6:139875705	chr6:139834012	rs632057	t	g	0.0121	0.0037	172866	0.001467	0.3879	chr6:139875705	chr6:139834012	rs632057	t	g	0.0257	0.0034	177623	5.234e-13	0.3879	7.191e-10	537416	rs632057	chr6:139875705	G	T	0.610316	0.0036968	0.240679	-0.0408206	0.0140618	21875	62239	FE	84114
1647	chr6:139873450	chr6:139831757	rs634869	c	t	0.0234	0.0034	187062	1.003e-10	0.562	chr6:139873450	chr6:139831757	rs634869	t	c	0.0127	0.0037	172989	0.0008373	0.438	chr6:139873450	chr6:139831757	rs634869	t	c	0.0272	0.0033	177755	1.776e-14	0.438	1.003e-10	537806	rs634869	chr6:139873450	C	T	0.576744	0.0071825	0.244642	-0.037671	0.0140131	21630	61957	FE	83587
1652	chr9:15280012	chr9:15290012	rs638491	g	a	0.0418	0.0046	187033	2.93e-18	0.8496	chr9:15280012	chr9:15290012	rs638491	g	a	0.0128	0.005	172962	0.04669	0.8496	chr9:15280012	chr9:15290012	rs638491	g	a	0.0174	0.0045	177730	0.0003335	0.8496	2.93e-18	537725	rs638491	chr9:15280012	G	A	0.811235	0.611323	0.871817	0.0093654	0.018429	21803	62186	FE	83989
1655	chr6:160900320	chr6:160980330	rs6415084	t	c	0.0061	0.0035	186849	0.1071	0.4631	chr6:160900320	chr6:160980330	rs6415084	t	c	0.025	0.0037	172789	1.349e-10	0.4631	chr6:160900320	chr6:160980330	rs6415084	t	c	0.0034	0.0034	177544	0.342	0.4631	1.349e-10	537182	rs6415084	chr6:160900320	C	T	0.53972	0.254654	0.568806	-0.016119	0.0141504	21295	61888	FE	83183
1656	chr9:15274100	chr9:15284100	rs641579	c	t	0.031	0.0039	183931	1.991e-14	0.7625	chr9:15274100	chr9:15284100	rs641579	c	t	0.0045	0.0042	169908	0.5344	0.7625	chr9:15274100	chr9:15284100	rs641579	c	t	0.0091	0.0038	174587	0.02898	0.7625	1.991e-14	528426	rs641579	chr9:15274100	C	T	0.733762	0.479533	0.770198	0.0111344	0.0157477	21746	62149	FE	83895
1659	chr9:15286034	chr9:15296034	rs643531	a	c	0.0544	0.0049	187044	4.331e-26	0.8575	chr9:15286034	chr9:15296034	rs643531	a	c	0.0048	0.0053	172973	0.6326	0.8575	chr9:15286034	chr9:15296034	rs643531	a	c	0.0237	0.0048	177741	1.017e-06	0.8575	4.331e-26	537757	rs643531	chr9:15286034	C	A	0.13308	0.48161	0.858206	-0.0142504	0.0202503	21814	62259	FE	84073
1661	chr3:137409312	chr3:135926622	rs645040	g	t	0.0312	0.0042	187086	1.525e-12	0.2309	chr3:137409312	chr3:135926622	rs645040	t	g	0.011	0.0045	173010	0.008226	0.7691	chr3:137409312	chr3:135926622	rs645040	t	g	0.0293	0.004	177779	1.83e-12	0.7691	1.525e-12	537875	rs645040	chr3:137409312	G	T	0.241175	0.143193	0.898395	-0.0245917	0.0167976	21370	61837	FE	83207
1663	chr6:34936531	chr6:34828553	rs6457796	t	c	0.0264	0.0038	187040	4.108e-12	0.7348	chr6:34936531	chr6:34828553	rs6457796	t	c	0.0087	0.0041	172967	0.03193	0.7348	chr6:34936531	chr6:34828553	rs6457796	c	t	0.0011	0.0037	177739	0.9607	0.2652	4.108e-12	537746	rs6457796	chr6:34936531	C	T	0.277004	5.85e-05	0.564954	0.06245	0.0155388	21918	62217	FE	84135
1667	chr8:126529717	chr8:126460535	rs6470355	a	g	0.0126	0.0043	187041	0.00126	0.8193	chr8:126529717	chr8:126460535	rs6470355	g	a	0.0412	0.0046	172981	6.03e-17	0.1807	chr8:126529717	chr8:126460535	rs6470355	g	a	0.0365	0.0042	177749	9.862e-17	0.1807	6.03e-17	537771	rs6470355	chr8:126529717	G	A	0.182209	0.111724	0.111217	0.0282015	0.0177313	21831	62191	FE	84022
1672	chr11:47830459	chr11:47873883	rs6485788	g	a	0.0407	0.0042	184071	1.188e-19	0.2098	chr11:47830459	chr11:47873883	rs6485788	g	a	0.0054	0.0045	170040	0.1608	0.2098	chr11:47830459	chr11:47873883	rs6485788	a	g	0.0057	0.0041	174722	0.2501	0.7902	1.188e-19	528833	rs6485788	chr11:47830459	G	A	0.215308	0.917966	0.275505	-0.0017193	0.0166934	21968	62283	FE	84251
1677	chr17:64348165	chr17:66836570	rs6501788	g	a	0.0246	0.0042	185580	1.613e-09	0.8127	chr17:64348165	chr17:66836570	rs6501788	a	g	0.0122	0.0045	171542	0.008663	0.1873	chr17:64348165	chr17:66836570	rs6501788	a	g	0.0046	0.0041	176232	0.168	0.1873	1.613e-09	533354	rs6501788	chr17:64348165	G	A	0.769278	0.0520128	0.626705	-0.0327538	0.0168571	21884	62263	FE	84147
1681	chr17:34969077	chr17:37715551	rs6503521	t	g	0.0317	0.0048	185540	3.781e-10	0.8443	chr17:34969077	chr17:37715551	rs6503521	t	g	0.0092	0.0051	171505	0.223	0.8443	chr17:34969077	chr17:37715551	rs6503521	g	t	0.0048	0.0047	176201	0.2824	0.1557	3.781e-10	533246	rs6503521	chr17:34969077	G	T	0.164865	0.124094	0.99048	0.0302271	0.0196559	21916	62207	FE	84123
1685	chr18:45532145	chr18:47278147	rs6507952	t	c	0.042	0.0039	185593	7.435e-26	0.2559	chr18:45532145	chr18:47278147	rs6507952	t	c	0.0047	0.0042	171556	0.2617	0.2559	chr18:45532145	chr18:47278147	rs6507952	t	c	0.0002	0.0038	176252	0.9137	0.2559	7.435e-26	533401	rs6507952	chr18:45532145	C	T	0.757385	0.0293611	0.0394219	0.0346158	0.015889	21922	62247	FE	84169
1691	chr2:21057522	chr2:21204025	rs6544366	t	g	0.0606	0.004	184086	1.846e-48	0.2573	chr2:21057522	chr2:21204025	rs6544366	g	t	0.062	0.0043	170058	9.281e-46	0.7427	chr2:21057522	chr2:21204025	rs6544366	g	t	0.0685	0.0039	174737	5.362e-66	0.7427	1.846e-48	528881	rs6544366	chr2:21057522	G	T	0.755998	0.0126576	0.903717	0.0402871	0.0161584	21737	62218	FE	83955
1717	chr1:92992495	chr1:93219907	rs6604015	t	c	0.0059	0.0055	187042	0.2707	0.90633	chr1:92992495	chr1:93219907	rs6604015	t	c	0.0396	0.0059	172969	1.266e-10	0.90633	chr1:92992495	chr1:93219907	rs6604015	t	c	0.0089	0.0053	177739	0.327	0.90633	1.266e-10	537751	rs6604015	chr1:92992495	C	T	0.1313	0.827498	0.891962	0.0048794	0.0223915	21934	62258	FE	84192
1726	chr17:34695767	chr17:37442241	rs667239	a	g	0.0323	0.0048	185514	1.383e-10	0.8391	chr17:34695767	chr17:37442241	rs667239	a	g	0.0089	0.0051	171480	0.2658	0.8391	chr17:34695767	chr17:37442241	rs667239	g	a	0.005	0.0047	176177	0.2311	0.1609	1.383e-10	533171	rs667239	chr17:34695767	G	A	0.141511	0.220609	0.959098	0.0241489	0.0197149	21661	61944	FE	83605
1730	chr2:21145034	chr2:21291529	rs668948	g	a	0.011	0.0045	184716	0.009433	0.2164	chr2:21145034	chr2:21291529	rs668948	a	g	0.1393	0.0048	170652	4.97e-174	0.7836	chr2:21145034	chr2:21291529	rs668948	a	g	0.0155	0.0044	175421	0.005062	0.7836	4.97e-174	530789	rs668948	chr2:21145034	G	A	0.16125	0.0002487	0.0876217	-0.0701124	0.0191374	21131	61912	FE	83043
1735	chr2:20986833	chr2:21123352	rs6711016	a	c	0.0569	0.004	187073	9.315e-43	0.2454	chr2:20986833	chr2:21123352	rs6711016	c	a	0.0551	0.0043	172995	1.101e-35	0.7546	chr2:20986833	chr2:21123352	rs6711016	c	a	0.0649	0.0039	177764	2.505e-59	0.7546	9.315e-43	537832	rs6711016	chr2:20986833	C	A	0.739474	0.0634611	0.882046	0.0302388	0.0162929	21466	61841	FE	83307
1738	chr2:165247907	chr2:165539661	rs6717858	c	t	0.0217	0.0034	187040	2.222e-09	0.4208	chr2:165247907	chr2:165539661	rs6717858	t	c	0.0209	0.0037	172980	6.295e-07	0.5792	chr2:165247907	chr2:165539661	rs6717858	t	c	0.0266	0.0034	177751	6.498e-15	0.5792	2.222e-09	537771	rs6717858	chr2:165247907	C	T	0.446243	0.314927	0.0556498	-0.0140731	0.0140039	21780	62209	FE	83989
1760	chr3:121043296	chr3:119560606	rs6805251	t	c	0.02	0.0035	186301	1.332e-08	0.3813	chr3:121043296	chr3:119560606	rs6805251	t	c	0.012	0.0037	172233	0.001857	0.3813	chr3:121043296	chr3:119560606	rs6805251	c	t	0.0011	0.0034	177002	0.994	0.6187	1.332e-08	535536	rs6805251	chr3:121043296	C	T	0.622961	0.62412	0.755465	-0.0068985	0.014078	21677	61916	FE	83593
1764	chr5:74955165	chr5:74919409	rs6861279	a	g	0.0079	0.0041	186972	0.04199	0.2348	chr5:74955165	chr5:74919409	rs6861279	a	g	0.0625	0.0044	172898	3.154e-40	0.2348	chr5:74955165	chr5:74919409	rs6861279	a	g	0.0014	0.004	177665	0.9007	0.2348	3.154e-40	537535	rs6861279	chr5:74955165	G	A	0.779139	0.536191	0.73395	-0.0105048	0.016982	21878	62142	FE	84020
1771	chr5:156397834	chr5:156465256	rs6878732	t	a	0.0029	0.0042	186923	0.7113	0.8206	chr5:156397834	chr5:156465256	rs6878732	t	a	0.0317	0.0045	172875	6.459e-12	0.8206	chr5:156397834	chr5:156465256	rs6878732	t	a	0.0229	0.0041	177637	1.348e-07	0.8206	6.459e-12	537435	rs6878732	chr5:156397834	T	A	0.776078	0.634425	0.905338	-0.0081148	0.0170655	21886	62230	FE	84116
1776	chr5:74832513	chr5:74796757	rs6891560	a	g	0.0062	0.0049	187044	0.1322	0.1319	chr5:74832513	chr5:74796757	rs6891560	a	g	0.0638	0.0053	172967	4.452e-29	0.1319	chr5:74832513	chr5:74796757	rs6891560	a	g	0.0047	0.0048	177735	0.4342	0.1319	4.452e-29	537746	rs6891560	chr5:74832513	G	A	0.841976	0.208353	0.54142	-0.0254755	0.0202491	21653	62089	FE	83742
1777	chr5:75007746	chr5:74971990	rs6892146	g	c	0.0078	0.0046	185748	0.1293	0.1873	chr5:75007746	chr5:74971990	rs6892146	g	c	0.0398	0.005	171729	2.548e-15	0.1873	chr5:75007746	chr5:74971990	rs6892146	g	c	0.0028	0.0046	176479	0.4519	0.1873	2.548e-15	533956	rs6892146	chr5:75007746	C	G	0.86444	0.551323	0.679661	0.0119934	0.0201306	21834	62192	FE	84026
1780	chr6:160389089	chr6:160469099	rs6909681	a	t	0.0112	0.0035	186960	0.01135	0.4855	chr6:160389089	chr6:160469099	rs6909681	t	a	0.0228	0.0037	172910	4.147e-09	0.5145	chr6:160389089	chr6:160469099	rs6909681	t	a	0.0107	0.0034	177672	0.002931	0.5145	4.147e-09	537542	rs6909681	chr6:160389089	T	A	0.533404	0.228111	0.208977	0.0169546	0.0140674	21791	62182	FE	83973
1786	chr6:34785081	chr6:34677103	rs6932930	a	g	0.0222	0.004	187057	8.512e-09	0.7942	chr6:34785081	chr6:34677103	rs6932930	a	g	0.0112	0.0043	172984	0.004882	0.7942	chr6:34785081	chr6:34677103	rs6932930	g	a	0.0069	0.0039	177753	0.3726	0.2058	8.512e-09	537794	rs6932930	chr6:34785081	G	A	0.212312	0.0007944	0.994972	0.0566665	0.0168916	21229	61823	FE	83052
1795	chr8:10692826	chr8:10655416	rs6985218	c	g	0.0238	0.004	186647	1.05e-08	0.7309	chr8:10692826	chr8:10655416	rs6985218	c	g	0.0057	0.0042	172609	0.3285	0.7309	chr8:10692826	chr8:10655416	rs6985218	g	c	0.0242	0.0038	177364	5.25e-10	0.2691	1.05e-08	536620	rs6985218	chr8:10692826	C	G	0.741739	0.0693235	0.608198	0.0287659	0.0158376	21581	61901	FE	83482
1805	chr8:9265813	chr8:9228403	rs7008413	a	c	0.0448	0.0054	183535	1.939e-16	0.8931	chr8:9265813	chr8:9228403	rs7008413	a	c	0.0317	0.0058	169528	3.153e-07	0.8931	chr8:9265813	chr8:9228403	rs7008413	c	a	0.0054	0.0053	174238	0.3949	0.1069	1.939e-16	527301	rs7008413	chr8:9265813	C	A	0.105001	0.983417	0.162859	0.0004785	0.0230223	21470	61722	FE	83192
1821	chr11:47406120	chr11:47449544	rs7105122	t	c	0.0394	0.0037	186886	4.689e-24	0.2955	chr11:47406120	chr11:47449544	rs7105122	c	t	0.0011	0.004	172841	0.8452	0.7045	chr11:47406120	chr11:47449544	rs7105122	c	t	0.0142	0.0036	177601	0.0003671	0.7045	4.689e-24	537328	rs7105122	chr11:47406120	C	T	0.701843	0.454731	0.179554	0.0113169	0.0151386	21447	61949	FE	83396
1829	chr11:125763272	chr11:126258062	rs7118117	a	g	0.0084	0.0039	186993	0.09374	0.7269	chr11:125763272	chr11:126258062	rs7118117	g	a	0.0313	0.0042	172931	1.282e-12	0.2731	chr11:125763272	chr11:126258062	rs7118117	g	a	0.0067	0.0038	177691	0.3163	0.2731	1.282e-12	537615	rs7118117	chr11:125763272	G	A	0.239537	0.0227174	0.36394	0.0371396	0.0163025	21727	62161	FE	83888
1830	chr11:47226512	chr11:47269936	rs7118396	t	c	0.054	0.0046	187030	3.664e-29	0.1583	chr11:47226512	chr11:47269936	rs7118396	t	c	0.0008	0.0049	172966	0.7452	0.1583	chr11:47226512	chr11:47269936	rs7118396	c	t	0.0166	0.0044	177729	0.0007175	0.8417	3.664e-29	537725	rs7118396	chr11:47226512	C	T	0.834955	0.232628	0.659193	0.0223077	0.0186892	21867	62211	FE	84078
1833	chr11:47271850	chr11:47315274	rs7124955	a	t	0.0429	0.0036	186671	8.837e-31	0.314	chr11:47271850	chr11:47315274	rs7124955	t	a	0.0089	0.0039	172655	0.03855	0.686	chr11:47271850	chr11:47315274	rs7124955	t	a	0.0181	0.0035	177403	3.025e-06	0.686	8.837e-31	536729	rs7124955	chr11:47271850	T	A	0.645592	0.199354	0.0327212	0.0186541	0.014535	21653	62073	FE	83726
1835	chr11:46997739	chr11:47041163	rs7125807	a	c	0.0237	0.0036	183613	2.64e-10	0.3272	chr11:46997739	chr11:47041163	rs7125807	c	a	0.0125	0.0039	169589	0.002063	0.6728	chr11:46997739	chr11:47041163	rs7125807	c	a	0.019	0.0035	174262	6.684e-07	0.6728	2.64e-10	527464	rs7125807	chr11:46997739	C	A	0.655559	0.363824	0.143551	-0.0133774	0.0147311	21899	62208	FE	84107
1838	chr8:9209145	chr8:9171735	rs713286	t	c	0.0496	0.0066	186773	8.011e-14	0.92216	chr8:9209145	chr8:9171735	rs713286	t	c	0.0473	0.0072	172726	4.499e-10	0.92216	chr8:9209145	chr8:9171735	rs713286	c	t	0.0233	0.0066	177486	0.002161	0.07784	8.011e-14	536985	rs713286	chr8:9209145	C	T	0.0970652	0.757668	0.270984	-0.0088478	0.0286757	21559	61925	FE	83484
1858	chr16:66442120	chr16:67884619	rs7198357	t	c	0.0629	0.0045	185544	4.277e-40	0.1728	chr16:66442120	chr16:67884619	rs7198357	c	t	0.0031	0.0048	171509	0.7332	0.8272	chr16:66442120	chr16:67884619	rs7198357	c	t	0.0098	0.0044	176199	0.02452	0.8272	4.277e-40	533251	rs7198357	chr16:66442120	C	T	0.840419	0.114502	0.946997	0.0294787	0.0186778	21895	62269	FE	84164
1863	chr16:66163295	chr16:67605794	rs7203742	t	c	0.0452	0.005	185494	1.126e-17	0.1266	chr16:66163295	chr16:67605794	rs7203742	c	t	0.007	0.0054	171458	0.3101	0.8734	chr16:66163295	chr16:67605794	rs7203742	c	t	0.0084	0.0049	176144	0.06238	0.8734	1.126e-17	533096	rs7203742	chr16:66163295	C	T	0.880605	0.69955	0.38423	0.0082586	0.0213994	21713	61986	FE	83699
1868	chr16:70544447	chr16:71986946	rs7204708	g	a	0.0137	0.0039	184081	0.001401	0.7335	chr16:70544447	chr16:71986946	rs7204708	g	a	0.0284	0.0042	170046	2.497e-10	0.7335	chr16:70544447	chr16:71986946	rs7204708	g	a	0.0104	0.0038	174730	0.008127	0.7335	2.497e-10	528857	rs7204708	chr16:70544447	G	A	0.72919	0.202995	0.344901	0.0200887	0.0157798	21618	61900	FE	83518
1874	chr17:34740694	chr17:37487168	rs7220650	t	c	0.0362	0.0039	185445	8.391e-19	0.7507	chr17:34740694	chr17:37487168	rs7220650	t	c	0.0047	0.0042	171424	0.4672	0.7507	chr17:34740694	chr17:37487168	rs7220650	c	t	0.0069	0.0038	176114	0.06187	0.2493	8.391e-19	532983	rs7220650	chr17:34740694	C	T	0.265241	0.32324	0.928936	0.0156312	0.0158239	21634	61931	FE	83565
1882	chr18:45413088	chr18:47159090	rs7240405	g	a	0.0786	0.0045	185602	5.624e-64	0.8245	chr18:45413088	chr18:47159090	rs7240405	g	a	0.0217	0.0048	171565	9.684e-06	0.8245	chr18:45413088	chr18:47159090	rs7240405	g	a	0.0061	0.0043	176260	0.2629	0.8245	5.624e-64	533427	rs7240405	chr18:45413088	G	A	0.794193	0.685963	0.0757809	0.0072749	0.017992	21928	62215	FE	84143
1884	chr18:45531755	chr18:47277757	rs7241641	g	a	0.042	0.0039	185526	5.369e-26	0.2533	chr18:45531755	chr18:47277757	rs7241641	g	a	0.0052	0.0042	171497	0.216	0.2533	chr18:45531755	chr18:47277757	rs7241641	g	a	0.0005	0.0038	176189	0.9737	0.2533	5.369e-26	533212	rs7241641	chr18:45531755	G	A	0.24276	0.0358275	0.0529056	-0.0333333	0.0158815	21901	62236	FE	84137
1886	chr18:45410780	chr18:47156782	rs7244595	t	c	0.0322	0.0035	185593	2.09e-19	0.5818	chr18:45410780	chr18:47156782	rs7244595	t	c	0.0165	0.0038	171554	4.038e-06	0.5818	chr18:45410780	chr18:47156782	rs7244595	t	c	0.005	0.0034	176250	0.3259	0.5818	2.09e-19	533397	rs7244595	chr18:45410780	C	T	0.403012	0.880584	0.1163	-0.0021061	0.0140191	21850	62201	FE	84051
1887	chr18:45410728	chr18:47156730	rs7244811	a	g	0.0575	0.0041	185590	3.777e-43	0.7335	chr18:45410728	chr18:47156730	rs7244811	a	g	0.0167	0.0044	171552	9.35e-05	0.7335	chr18:45410728	chr18:47156730	rs7244811	g	a	0.0001	0.004	176246	0.8522	0.2665	3.777e-43	533388	rs7244811	chr18:45410728	G	A	0.229051	0.134334	0.540971	-0.0249526	0.0166658	21592	61954	FE	83546
1888	chr19:19489037	chr19:19628037	rs7252888	a	g	0.0089	0.0045	185355	0.06478	0.1609	chr19:19489037	chr19:19628037	rs7252888	g	a	0.0432	0.0048	171318	8.379e-19	0.8391	chr19:19489037	chr19:19628037	rs7252888	g	a	0.0417	0.0043	176010	5.911e-22	0.8391	8.379e-19	532683	rs7252888	chr19:19489037	G	A	0.790367	0.160083	0.119669	0.0248563	0.0176939	21670	62088	FE	83758
1899	chr12:108500833	chr12:110016450	rs7300998	a	g	0.025	0.0038	187102	4.378e-10	0.2876	chr12:108500833	chr12:110016450	rs7300998	a	g	0.0004	0.0041	173032	0.8983	0.2876	chr12:108500833	chr12:110016450	rs7300998	a	g	0.0022	0.0037	177804	0.4323	0.2876	4.378e-10	537938	rs7300998	chr12:108500833	G	A	0.729391	0.455691	0.393389	-0.0116005	0.0155511	21890	62166	FE	84056
1903	chr12:108355562	chr12:109871179	rs7308864	g	a	0.0297	0.0034	184089	8.53e-18	0.5594	chr12:108355562	chr12:109871179	rs7308864	g	a	0.0063	0.0037	170056	0.1592	0.5594	chr12:108355562	chr12:109871179	rs7308864	g	a	0.0005	0.0033	174743	0.6988	0.5594	8.53e-18	528888	rs7308864	chr12:108355562	G	A	0.523887	0.55997	0.448218	-0.008132	0.0139513	21625	61893	FE	83518
1906	chr12:108380548	chr12:109896165	rs7313797	c	t	0.0275	0.0034	187062	3.719e-15	0.4578	chr12:108380548	chr12:109896165	rs7313797	c	t	0.0048	0.0037	172992	0.2246	0.4578	chr12:108380548	chr12:109896165	rs7313797	c	t	0.0024	0.0033	177760	0.3894	0.4578	3.719e-15	537814	rs7313797	chr12:108380548	C	T	0.432064	0.708315	0.711884	0.0051982	0.0138945	21659	61885	FE	83544
1919	chr11:47132581	chr11:47176005	rs747650	t	c	0.0252	0.0036	186888	1.694e-11	0.3338	chr11:47132581	chr11:47176005	rs747650	c	t	0.0117	0.0039	172822	0.003081	0.6662	chr11:47132581	chr11:47176005	rs747650	c	t	0.0189	0.0035	177583	5.687e-07	0.6662	1.694e-11	537293	rs747650	chr11:47132581	C	T	0.668862	0.547277	0.0767396	-0.0088556	0.0147141	21882	62232	FE	84114
1927	chr17:34962367	chr17:37708841	rs7503377	c	t	0.0325	0.0048	185519	9.575e-11	0.843	chr17:34962367	chr17:37708841	rs7503377	c	t	0.009	0.0051	171489	0.2445	0.843	chr17:34962367	chr17:37708841	rs7503377	t	c	0.0031	0.0047	176181	0.4648	0.157	9.575e-11	533189	rs7503377	chr17:34962367	C	T	0.858477	0.112251	0.99491	-0.0312692	0.019689	21932	62251	FE	84183
1929	chr18:45423317	chr18:47169319	rs7504590	c	t	0.0257	0.0038	185541	7.087e-11	0.2546	chr18:45423317	chr18:47169319	rs7504590	c	t	0.0171	0.0041	171504	2.409e-05	0.2546	chr18:45423317	chr18:47169319	rs7504590	c	t	0.0062	0.0037	176200	0.1402	0.2546	7.087e-11	533245	rs7504590	chr18:45423317	C	T	0.294362	0.612311	0.655624	-0.007724	0.0152413	21854	62208	FE	84062
1937	chr1:219065536	chr1:220998913	rs7544735	a	g	0.0101	0.0038	184103	0.009641	0.3034	chr1:219065536	chr1:220998913	rs7544735	a	g	0.0265	0.0041	170074	3.36e-11	0.3034	chr1:219065536	chr1:220998913	rs7544735	g	a	0.0035	0.0037	174763	0.3094	0.6966	3.36e-11	528940	rs7544735	chr1:219065536	G	A	0.705789	0.098581	0.816118	0.025157	0.0152303	21914	62202	FE	84116
1941	chr17:34663391	chr17:37409865	rs755500	a	g	0.0356	0.0039	185527	1.538e-18	0.7533	chr17:34663391	chr17:37409865	rs755500	a	g	0.0051	0.0042	171497	0.4202	0.7533	chr17:34663391	chr17:37409865	rs755500	g	a	0.0071	0.0038	176192	0.05838	0.2467	1.538e-18	533216	rs755500	chr17:34663391	G	A	0.248649	0.320807	0.917567	0.0155864	0.0156994	21965	62278	FE	84243
1946	chr2:21057986	chr2:21204481	rs7571469	c	g	0.0283	0.0034	186958	2.294e-15	0.5792	chr2:21057986	chr2:21204481	rs7571469	g	c	0.0233	0.0036	172901	2.013e-09	0.4208	chr2:21057986	chr2:21204481	rs7571469	g	c	0.0306	0.0033	177670	2.15e-18	0.4208	2.294e-15	537529	rs7571469	chr2:21057986	C	G	0.559176	0.374753	0.796553	-0.0124284	0.0140022	21493	61957	FE	83450
1947	chr2:21126995	chr2:21273490	rs7575840	g	t	0.0193	0.0036	185772	5.44e-07	0.6847	chr2:21126995	chr2:21273490	rs7575840	t	g	0.1063	0.0039	171709	1.45e-153	0.3153	chr2:21126995	chr2:21273490	rs7575840	t	g	0.0227	0.0035	176477	4.131e-09	0.3153	1.45e-153	533958	rs7575840	chr2:21126995	G	T	0.658939	0.0173747	0.58869	-0.0350844	0.0147495	21658	61897	FE	83555
1954	chr3:12319441	chr3:12344441	rs7620165	a	g	0.0099	0.0036	186968	0.005706	0.6887	chr3:12319441	chr3:12344441	rs7620165	a	g	0.0249	0.0039	172899	3.442e-09	0.6887	chr3:12319441	chr3:12344441	rs7620165	a	g	0.0059	0.0035	177660	0.1101	0.6887	3.442e-09	537527	rs7620165	chr3:12319441	G	A	0.310239	0.522584	0.419912	-0.0096525	0.015097	21593	61736	FE	83329
1960	chr19:19307936	chr19:19446936	rs769267	g	a	0.0037	0.0036	183842	0.333	0.3074	chr19:19307936	chr19:19446936	rs769267	a	g	0.0294	0.0039	169828	1.555e-12	0.6926	chr19:19307936	chr19:19446936	rs769267	a	g	0.0308	0.0035	174508	2.801e-17	0.6926	1.555e-12	528178	rs769267	chr19:19307936	G	A	0.349455	0.0581761	0.285643	-0.0277964	0.0146732	21640	61921	FE	83561
1962	chr5:74661243	chr5:74625487	rs7703051	a	c	0.002	0.0035	187092	0.4209	0.4103	chr5:74661243	chr5:74625487	rs7703051	a	c	0.0727	0.0037	173015	1.4e-77	0.4103	chr5:74661243	chr5:74625487	rs7703051	a	c	0.0057	0.0034	177785	0.1625	0.4103	1.4e-77	537892	rs7703051	chr5:74661243	C	A	0.624599	0.0200297	0.652423	-0.0333464	0.0143377	21911	62214	FE	84125
1965	chr5:74999863	chr5:74964107	rs7715739	a	g	0.0061	0.0068	186998	0.3642	0.07916	chr5:74999863	chr5:74964107	rs7715739	a	g	0.0476	0.0073	172921	2.763e-11	0.07916	chr5:74999863	chr5:74964107	rs7715739	a	g	0.0087	0.0066	177693	0.103	0.07916	2.763e-11	537612	rs7715739	chr5:74999863	G	A	0.911489	0.849224	0.0961966	0.0054827	0.0288399	21313	61804	FE	83117
1969	chr5:156313948	chr5:156381370	rs7724832	g	a	0.0012	0.0036	184021	0.7568	0.3074	chr5:156313948	chr5:156381370	rs7724832	a	g	0.042	0.0039	169997	2.867e-25	0.6926	chr5:156313948	chr5:156381370	rs7724832	a	g	0.0271	0.0035	174683	1.405e-13	0.6926	2.867e-25	528701	rs7724832	chr5:156313948	G	A	0.32659	0.392597	0.551707	-0.0124591	0.0145735	21920	62228	FE	84148
1970	chr5:156382263	chr5:156449685	rs7731951	t	a	0.0015	0.0047	186825	0.9692	0.1596	chr5:156382263	chr5:156449685	rs7731951	a	t	0.0335	0.0051	172765	2.75e-10	0.8404	chr5:156382263	chr5:156449685	rs7731951	a	t	0.0268	0.0046	177524	3.523e-08	0.8404	2.75e-10	537114	rs7731951	chr5:156382263	T	A	0.151491	0.0887561	0.0553595	-0.0326541	0.0191857	21784	62045	FE	83829
1984	chr8:19793136	chr8:19748856	rs7822518	t	c	0.0213	0.0034	186992	1.946e-08	0.4736	chr8:19793136	chr8:19748856	rs7822518	c	t	0.0044	0.0037	172930	0.2272	0.5264	chr8:19793136	chr8:19748856	rs7822518	c	t	0.0212	0.0033	177691	4.076e-10	0.5264	1.946e-08	537613	rs7822518	chr8:19793136	C	T	0.535431	0.262247	0.10527	0.0157378	0.0140378	21817	62177	FE	83994
1986	chr8:10665254	chr8:10627844	rs7826180	g	a	0.0229	0.004	186730	2.345e-08	0.7322	chr8:10665254	chr8:10627844	rs7826180	g	a	0.0063	0.0043	172683	0.2756	0.7322	chr8:10665254	chr8:10627844	rs7826180	a	g	0.023	0.0038	177441	1.128e-09	0.2678	2.345e-08	536854	rs7826180	chr8:10665254	G	A	0.728799	0.0267597	0.667882	0.0350059	0.015804	21955	62257	FE	84212
1987	chr8:10694816	chr8:10657406	rs7826458	c	g	0.0232	0.0039	186539	2.066e-08	0.7296	chr8:10694816	chr8:10657406	rs7826458	c	g	0.0059	0.0042	172528	0.3167	0.7296	chr8:10694816	chr8:10657406	rs7826458	g	c	0.0238	0.0038	177280	9.6e-10	0.2704	2.066e-08	536347	rs7826458	chr8:10694816	C	G	0.741706	0.0703718	0.6269	0.0285886	0.0157991	21684	61963	FE	83647
1993	chr8:19792883	chr8:19748603	rs7844579	t	c	0.022	0.0034	183996	1.026e-08	0.4736	chr8:19792883	chr8:19748603	rs7844579	c	t	0.0045	0.0037	169975	0.2147	0.5264	chr8:19792883	chr8:19748603	rs7844579	c	t	0.0215	0.0034	174654	2.998e-10	0.5264	1.026e-08	528625	rs7844579	chr8:19792883	C	T	0.536533	0.299526	0.113296	0.0145793	0.014053	21768	62131	FE	83899
2005	chr11:116138185	chr11:116632975	rs7942054	a	g	0.0358	0.0041	187039	3.179e-17	0.2058	chr11:116138185	chr11:116632975	rs7942054	g	a	0.0174	0.0044	172970	0.0001508	0.7942	chr11:116138185	chr11:116632975	rs7942054	g	a	0.0513	0.0041	177735	2.089e-33	0.7942	3.179e-17	537744	rs7942054	chr11:116138185	G	A	0.78383	0.0850567	0.00890761	0.0512682	0.0297712	21182	61857	RE	83039
2011	chr12:111425954	chr12:112941571	rs7953150	a	g	0.0027	0.0039	184786	0.4275	0.2599	chr12:111425954	chr12:112941571	rs7953150	a	g	0.0253	0.0041	170728	5.802e-10	0.2599	chr12:111425954	chr12:112941571	rs7953150	g	a	0.0051	0.0038	175478	0.2384	0.7401	5.802e-10	530992	rs7953150	chr12:111425954	G	A	0.667609	1.33e-05	0.799417	0.064486	0.0148084	21748	61964	FE	83712
2014	chr12:108362208	chr12:109877825	rs7956194	a	g	0.0236	0.0035	185675	9.562e-11	0.3879	chr12:108362208	chr12:109877825	rs7956194	a	g	0.004	0.0038	171639	0.2702	0.3879	chr12:108362208	chr12:109877825	rs7956194	a	g	0.0038	0.0034	176403	0.2559	0.3879	9.562e-11	533717	rs7956194	chr12:108362208	G	A	0.637646	0.903332	0.947725	0.0017508	0.0144156	21280	61767	FE	83047
2016	chr12:108320358	chr12:109835975	rs7957928	c	g	0.0209	0.0034	183953	1.294e-08	0.4683	chr12:108320358	chr12:109835975	rs7957928	c	g	0.0022	0.0037	169939	0.6158	0.4683	chr12:108320358	chr12:109835975	rs7957928	c	g	0.0013	0.0034	174622	0.5881	0.4683	1.294e-08	528514	rs7957928	chr12:108320358	C	G	0.478023	0.976925	0.249743	0.0003996	0.0138171	21829	62153	FE	83982
2024	chr12:123047643	chr12:124481690	rs7975482	g	a	0.0277	0.0036	186974	7.508e-13	0.3615	chr12:123047643	chr12:124481690	rs7975482	a	g	0.0174	0.0039	172910	2.223e-05	0.6385	chr12:123047643	chr12:124481690	rs7975482	a	g	0.0248	0.0035	177676	1.909e-11	0.6385	7.508e-13	537560	rs7975482	chr12:123047643	G	A	0.330194	0.0057811	0.682011	-0.0403955	0.0146363	21639	61943	FE	83582
2027	chr12:108320373	chr12:109835990	rs7978210	c	t	0.0214	0.0034	183999	5.708e-09	0.4538	chr12:108320373	chr12:109835990	rs7978210	c	t	0.002	0.0037	169973	0.6926	0.4538	chr12:108320373	chr12:109835990	rs7978210	c	t	0.0004	0.0034	174656	0.8276	0.4538	5.708e-09	528628	rs7978210	chr12:108320373	C	T	0.466992	0.863243	0.262047	0.0023771	0.0138006	21911	62233	FE	84144
2030	chr17:34694635	chr17:37441109	rs801426	g	a	0.0358	0.0039	185417	1.189e-18	0.7493	chr17:34694635	chr17:37441109	rs801426	g	a	0.0052	0.0042	171403	0.4043	0.7493	chr17:34694635	chr17:37441109	rs801426	a	g	0.0048	0.0039	176098	0.198	0.2507	1.189e-18	532918	rs801426	chr17:34694635	G	A	0.735006	0.250209	0.837098	-0.0181994	0.0158278	21665	61949	FE	83614
2032	chr15:56475154	chr15:58687862	rs8032310	a	g	0.0766	0.0049	185587	1.157e-45	0.1623	chr15:56475154	chr15:58687862	rs8032310	g	a	0.0021	0.0054	171551	0.6146	0.8377	chr15:56475154	chr15:58687862	rs8032310	a	g	0.0204	0.0049	176251	0.00023	0.1623	1.157e-45	533389	rs8032310	chr15:56475154	G	A	0.839362	0.502827	0.849312	-0.0136695	0.0204008	21284	61949	FE	83233
2046	chr16:66817584	chr16:68260083	rs8056649	t	c	0.0713	0.0051	185513	1.055e-39	0.1253	chr16:66817584	chr16:68260083	rs8056649	c	t	0.0011	0.0055	171475	0.8782	0.8747	chr16:66817584	chr16:68260083	rs8056649	c	t	0.0095	0.005	176158	0.06433	0.8747	1.055e-39	533145	rs8056649	chr16:66817584	C	T	0.890008	0.51914	0.519724	0.0140857	0.0218494	21923	62240	FE	84163
2049	chr16:66594167	chr16:68036666	rs8059305	c	a	0.0717	0.0048	184083	7.255e-44	0.1478	chr16:66594167	chr16:68036666	rs8059305	a	c	0.0005	0.0052	170053	0.9845	0.8522	chr16:66594167	chr16:68036666	rs8059305	a	c	0.0117	0.0048	174732	0.01671	0.8522	7.255e-44	528868	rs8059305	chr16:66594167	C	A	0.128931	0.140552	0.563777	-0.0301781	0.0204772	21643	61938	FE	83581
2057	chr17:34731588	chr17:37478062	rs8070695	g	a	0.036	0.004	183972	1.158e-18	0.7507	chr17:34731588	chr17:37478062	rs8070695	g	a	0.0043	0.0042	170007	0.5432	0.7507	chr17:34731588	chr17:37478062	rs8070695	a	g	0.006	0.0039	174679	0.1241	0.2493	1.158e-18	528658	rs8070695	chr17:34731588	G	A	0.734397	0.244418	0.874968	-0.0184174	0.0158223	21514	61861	FE	83375
2060	chr17:34770248	chr17:37516722	rs8076494	t	c	0.0357	0.0039	185542	1.649e-18	0.7546	chr17:34770248	chr17:37516722	rs8076494	t	c	0.0049	0.0042	171512	0.4534	0.7546	chr17:34770248	chr17:37516722	rs8076494	c	t	0.0071	0.0038	176207	0.06216	0.2454	1.649e-18	533261	rs8076494	chr17:34770248	C	T	0.264944	0.307456	0.902539	0.0161265	0.0158014	21690	61957	FE	83647
2075	chr9:135122694	chr9:136132873	rs8176720	t	c	0.0005	0.0036	183678	0.9431	0.6636	chr9:135122694	chr9:136132873	rs8176720	t	c	0.0332	0.0038	169703	1.589e-17	0.6636	chr9:135122694	chr9:136132873	rs8176720	c	t	0.0073	0.0035	174365	0.06094	0.3364	1.589e-17	527746	rs8176720	chr9:135122694	C	T	0.369998	0.0598543	0.542009	-0.0269975	0.0143462	21721	62245	FE	83966
2078	chr11:125672684	chr11:126167474	rs8177388	c	t	0.0198	0.0053	186985	0.0002587	0.876	chr11:125672684	chr11:126167474	rs8177388	t	c	0.0341	0.0057	172922	4.731e-09	0.124	chr11:125672684	chr11:126167474	rs8177388	t	c	0.0111	0.0052	177683	0.01347	0.124	4.731e-09	537590	rs8177388	chr11:125672684	C	T	0.891897	0.289434	0.122844	-0.0235017	0.0221847	21920	62233	FE	84153
2081	chr19:19400891	chr19:19539891	rs8182472	c	t	0.0138	0.0053	185395	0.02572	0.1161	chr19:19400891	chr19:19539891	rs8182472	t	c	0.0731	0.0057	171359	1.162e-35	0.8839	chr19:19400891	chr19:19539891	rs8182472	t	c	0.0725	0.0051	176049	2.159e-42	0.8839	1.162e-35	532803	rs8182472	chr19:19400891	C	T	0.149608	0.016844	0.502489	-0.050936	0.0213113	21468	61865	FE	83333
2085	chr7:6401429	chr7:6434904	rs836472	a	g	0.024	0.0039	186834	7.42e-09	0.2573	chr7:6401429	chr7:6434904	rs836472	a	g	0.0017	0.0042	172768	0.472	0.2573	chr7:6401429	chr7:6434904	rs836472	g	a	0.0024	0.0038	177520	0.3907	0.7427	7.42e-09	537122	rs836472	chr7:6401429	G	A	0.726258	0.139	0.0965259	0.0241407	0.0163165	21543	62178	FE	83721
2090	chr12:108478359	chr12:109993976	rs877710	g	c	0.0295	0.0034	186823	1.86e-17	0.5554	chr12:108478359	chr12:109993976	rs877710	g	c	0.0078	0.0036	172772	0.07511	0.5554	chr12:108478359	chr12:109993976	rs877710	g	c	0.0017	0.0033	177529	0.3724	0.5554	1.86e-17	537124	rs877710	chr12:108478359	C	G	0.47327	0.682329	0.453704	0.0056667	0.0138452	21940	62235	FE	84175
2093	chr12:108479480	chr12:109995097	rs888192	g	a	0.0312	0.0034	183992	4.143e-19	0.5554	chr12:108479480	chr12:109995097	rs888192	g	a	0.0081	0.0037	169980	0.07256	0.5554	chr12:108479480	chr12:109995097	rs888192	g	a	0.0033	0.0033	174659	0.1781	0.5554	4.143e-19	528631	rs888192	chr12:108479480	G	A	0.527002	0.688096	0.442779	-0.0055725	0.0138812	21852	62177	FE	84029
2098	chr11:47216895	chr11:47260319	rs901746	g	a	0.0461	0.0037	187029	4.133e-33	0.3074	chr11:47216895	chr11:47260319	rs901746	a	g	0.0086	0.004	172968	0.03112	0.6926	chr11:47216895	chr11:47260319	rs901746	a	g	0.0198	0.0036	177735	3.714e-07	0.6926	4.133e-33	537732	rs901746	chr11:47216895	G	A	0.3217	0.274991	0.116362	-0.0163135	0.014944	21690	61974	FE	83664
2099	chr1:219052434	chr1:220985811	rs903319	c	t	0.0103	0.0038	187068	0.01216	0.277	chr1:219052434	chr1:220985811	rs903319	c	t	0.0266	0.0041	172998	5.222e-11	0.277	chr1:219052434	chr1:220985811	rs903319	t	c	0.0054	0.0037	177771	0.1378	0.723	5.222e-11	537837	rs903319	chr1:219052434	C	T	0.290394	0.0466275	0.74412	-0.0305707	0.0153647	21931	62214	FE	84145
2101	chr17:35087126	chr17:37833600	rs907089	a	g	0.0319	0.0036	185412	1.287e-16	0.6781	chr17:35087126	chr17:37833600	rs907089	a	g	0.005	0.0039	171383	0.2329	0.6781	chr17:35087126	chr17:37833600	rs907089	g	a	0.0084	0.0035	176071	0.0319	0.3219	1.287e-16	532866	rs907089	chr17:35087126	G	A	0.311435	0.448489	0.595159	0.0113039	0.0149141	21758	61607	FE	83365
2102	chr17:35175268	chr17:37921742	rs907091	c	t	0.0248	0.0034	185528	1.608e-13	0.5211	chr17:35175268	chr17:37921742	rs907091	c	t	0.0016	0.0037	171496	0.919	0.5211	chr17:35175268	chr17:37921742	rs907091	t	c	0.0012	0.0033	176192	0.8459	0.4789	1.608e-13	533216	rs907091	chr17:35175268	C	T	0.526359	0.733644	0.717544	0.0047288	0.0138966	21407	61900	FE	83307
2111	chr1:25626225	chr1:25753638	rs926438	t	c	0.0007	0.0034	183918	0.8634	0.5383	chr1:25626225	chr1:25753638	rs926438	t	c	0.0315	0.0037	169916	1.23e-15	0.5383	chr1:25626225	chr1:25753638	rs926438	t	c	0.0064	0.0034	174597	0.02597	0.5383	1.23e-15	528431	rs926438	chr1:25626225	C	T	0.466172	0.476937	0.97388	-0.0098335	0.0138259	21913	62220	FE	84133
2112	chr6:127505338	chr6:127463645	rs9285458	g	a	0.0192	0.0034	183941	2.866e-09	0.5224	chr6:127505338	chr6:127463645	rs9285458	a	g	0.0071	0.0037	169902	0.09424	0.4776	chr6:127505338	chr6:127463645	rs9285458	a	g	0.0173	0.0033	174584	1.032e-06	0.4776	2.866e-09	528427	rs9285458	chr6:127505338	G	A	0.465759	0.232735	0.62494	-0.0164299	0.0137679	21850	62156	FE	84006
2118	chr6:160498261	chr6:160578271	rs9295125	t	g	0.0052	0.0035	186973	0.2283	0.3997	chr6:160498261	chr6:160578271	rs9295125	g	t	0.0286	0.0037	172907	3.081e-12	0.6003	chr6:160498261	chr6:160578271	rs9295125	g	t	0.0089	0.0034	177674	0.004077	0.6003	3.081e-12	537554	rs9295125	chr6:160498261	G	T	0.60424	0.0209341	0.00429932	0.0591731	0.0256253	21734	61714	RE	83448
2135	chr6:127479269	chr6:127437576	rs9482769	g	a	0.021	0.0038	187044	7.588e-10	0.7533	chr6:127479269	chr6:127437576	rs9482769	a	g	0.0051	0.0041	172970	0.4228	0.2467	chr6:127479269	chr6:127437576	rs9482769	a	g	0.0169	0.0037	177735	2.008e-06	0.2467	7.588e-10	537749	rs9482769	chr6:127479269	G	A	0.693911	0.211934	0.112261	-0.0188639	0.0151121	21928	62237	FE	84165
2141	chr6:127478793	chr6:127437100	rs9491694	t	a	0.0212	0.0038	186855	5.442e-10	0.7533	chr6:127478793	chr6:127437100	rs9491694	a	t	0.0056	0.0041	172813	0.3483	0.2467	chr6:127478793	chr6:127437100	rs9491694	a	t	0.0171	0.0037	177574	1.494e-06	0.2467	5.442e-10	537242	rs9491694	chr6:127478793	T	A	0.693117	0.194349	0.0664763	-0.0196109	0.0151106	21933	62251	FE	84184
2143	chr6:127523701	chr6:127482008	rs9491700	c	a	0.0184	0.0034	187086	1.417e-08	0.5198	chr6:127523701	chr6:127482008	rs9491700	a	c	0.0076	0.0036	173009	0.06643	0.4802	chr6:127523701	chr6:127482008	rs9491700	a	c	0.0168	0.0033	177780	1.477e-06	0.4802	1.417e-08	537875	rs9491700	chr6:127523701	C	A	0.463613	0.287175	0.588796	-0.0146656	0.013779	21872	62227	FE	84099
2144	chr6:127523900	chr6:127482207	rs9491701	c	a	0.0186	0.0034	187117	9.209e-09	0.5211	chr6:127523900	chr6:127482207	rs9491701	a	c	0.0074	0.0036	173040	0.07337	0.4789	chr6:127523900	chr6:127482207	rs9491701	a	c	0.0169	0.0033	177809	1.177e-06	0.4789	9.209e-09	537966	rs9491701	chr6:127523900	C	A	0.463921	0.356569	0.639056	-0.0126852	0.0137595	21920	62252	FE	84172
2150	chr12:108479253	chr12:109994870	rs9593	t	a	0.0289	0.0034	186614	8.129e-17	0.5554	chr12:108479253	chr12:109994870	rs9593	t	a	0.0084	0.0036	172565	0.05082	0.5554	chr12:108479253	chr12:109994870	rs9593	t	a	0.0017	0.0033	177328	0.3887	0.5554	8.129e-17	536507	rs9593	chr12:108479253	T	A	0.526301	0.732605	0.319623	-0.0047442	0.0138855	21188	61930	FE	83118
2194	chr16:52358069	chr16:53800568	rs9939973	g	a	0.0188	0.0035	185528	1.95e-08	0.5528	chr16:52358069	chr16:53800568	rs9939973	g	a	0.0004	0.0038	171504	0.6874	0.5528	chr16:52358069	chr16:53800568	rs9939973	a	g	0.0169	0.0034	176192	3.589e-06	0.4472	1.95e-08	533224	rs9939973	chr16:52358069	G	A	0.565332	0.0618395	0.214822	-0.0263532	0.0141119	21929	62171	FE	84100
2195	chr16:52358255	chr16:53800754	rs9940128	g	a	0.019	0.0035	185420	1.265e-08	0.5528	chr16:52358255	chr16:53800754	rs9940128	g	a	0.0002	0.0038	171403	0.7449	0.5528	chr16:52358255	chr16:53800754	rs9940128	a	g	0.017	0.0034	176089	2.874e-06	0.4472	1.265e-08	532912	rs9940128	chr16:52358255	G	A	0.564816	0.0478895	0.248949	-0.0279651	0.0141356	21861	62137	FE	83998
2196	chr16:52382989	chr16:53825488	rs9941349	c	t	0.0191	0.0035	183417	1.245e-08	0.5699	chr16:52382989	chr16:53825488	rs9941349	t	c	0.0003	0.0037	169389	0.8665	0.4301	chr16:52382989	chr16:53825488	rs9941349	t	c	0.0167	0.0035	174079	6.475e-06	0.4301	1.245e-08	526885	rs9941349	chr16:52382989	C	T	0.577669	0.0391434	0.246133	-0.02885	0.0139867	21310	61748	FE	83058
2197	chr5:75073051	chr5:75037295	rs9942416	g	c	0.0074	0.0035	186477	0.02615	0.3984	chr5:75073051	chr5:75037295	rs9942416	g	c	0.031	0.0038	172421	1.051e-15	0.3984	chr5:75073051	chr5:75037295	rs9942416	c	g	0.0047	0.0034	177182	0.3293	0.6016	1.051e-15	536080	rs9942416	chr5:75073051	C	G	0.633214	0.169522	0.650116	0.0201582	0.0146739	21582	61935	FE	83517
2200	chr1:62880114	chr1:63107526	rs995000	c	t	0.0147	0.0036	186924	0.0001159	0.6913	chr1:62880114	chr1:63107526	rs995000	c	t	0.0487	0.0039	172859	8.638e-32	0.6913	chr1:62880114	chr1:63107526	rs995000	c	t	0.0691	0.0035	177618	4.042e-82	0.6913	8.638e-32	537401	rs995000	chr1:62880114	C	T	0.665601	0.14374	0.433134	-0.0214291	0.0146574	21646	61952	FE	83598
2204	chr6:127570706	chr6:127529013	rs9968918	g	c	0.0185	0.0034	185961	2.248e-08	0.4894	chr6:127570706	chr6:127529013	rs9968918	c	g	0.0055	0.0037	171922	0.2101	0.5106	chr6:127570706	chr6:127529013	rs9968918	c	g	0.0151	0.0033	176686	7.325e-06	0.5106	2.248e-08	534569	rs9968918	chr6:127570706	C	G	0.564977	0.980878	0.678476	0.0003338	0.0139273	21576	61918	FE	83494
2205	chr6:127570902	chr6:127529209	rs9968920	c	t	0.0187	0.0034	187065	1.665e-08	0.4631	chr6:127570902	chr6:127529209	rs9968920	t	c	0.0047	0.0037	172988	0.2454	0.5369	chr6:127570902	chr6:127529209	rs9968920	t	c	0.0147	0.0034	177756	1.513e-05	0.5369	1.665e-08	537809	rs9968920	chr6:127570902	C	T	0.407333	0.752393	0.408922	0.004414	0.0139912	21566	61850	FE	83416

## Sheet: dataset D1
	SNP	SNP_hg18.HDL	SNP_hg19.HDL	rsid.HDL	A1.HDL	A2.HDL	beta.HDL	se.HDL	N.HDL	P.value.HDL	Freq.A1.1000G.EUR.HDL	SNP_hg18.LDL	SNP_hg19.LDL	rsid.LDL	A1.LDL	A2.LDL	beta.LDL	se.LDL	N.LDL	P.value.LDL	Freq.A1.1000G.EUR.LDL	SNP_hg18.TG	SNP_hg19.TG	rsid.TG	A1.TG	A2.TG	beta.TG	se.TG	N.TG	P.value.TG	Freq.A1.1000G.EUR.TG	SNP_hg18.TC	SNP_hg19.TC	rsid.TC	A1.TC	A2.TC	beta.TC	se.TC	N.TC	P.value.TC	Freq.A1.1000G.EUR.TC	chr_pos_b36	reference_allele	other_allele	ref_allele_frequency	pvalue	het_pvalue	log_odds	log_odds_se
1	rs668948	chr2:21145034	chr2:21291529	rs668948	g	a	0.0064	0.0064	92770.3	0.3068	0.2164	chr2:21145034	chr2:21291529	rs668948	a	g	0.1322	0.0068	83128	3.45e-77	0.7836	chr2:21145034	chr2:21291529	rs668948	a	g	0.0133	0.0063	86771.9	0.05326	0.7836	chr2:21145034	chr2:21291529	rs668948	a	g	0.116	0.0065	92678.8	1.43e-69	0.7836	chr2:21145034	G	A	0.16125	0.0002487	0.0876217	-0.0701124	0.0191374
2	rs1712247	chr2:21237456	chr2:21383951	rs1712247	c	t	0.0034	0.006	92769	0.5153	0.2507	chr2:21237456	chr2:21383951	rs1712247	t	c	0.1013	0.0063	83122	7.37e-53	0.7493	chr2:21237456	chr2:21383951	rs1712247	t	c	0.0095	0.0058	86767	0.1246	0.7493	chr2:21237456	chr2:21383951	rs1712247	t	c	0.089	0.0061	92678	1.03e-47	0.7493	chr2:21237456	C	T	0.210326	0.0005271	0.301543	-0.0617074	0.0178006
3	rs4560142	chr2:21237222	chr2:21383717	rs4560142	c	t	0.0034	0.006	92782	0.5139	0.2507	chr2:21237222	chr2:21383717	rs4560142	t	c	0.1008	0.0063	83133	1.87e-52	0.7493	chr2:21237222	chr2:21383717	rs4560142	t	c	0.0095	0.0058	86779	0.1238	0.7493	chr2:21237222	chr2:21383717	rs4560142	t	c	0.089	0.0061	92692	1.03e-47	0.7493	chr2:21237222	C	T	0.210064	0.0007243	0.359461	-0.0603817	0.0178633
5	rs576203	chr2:21247128	chr2:21393623	rs576203	a	g	0.0036	0.006	92774	0.4862	0.248	chr2:21247128	chr2:21393623	rs576203	g	a	0.1007	0.0063	83128	2.12e-52	0.752	chr2:21247128	chr2:21393623	rs576203	g	a	0.0095	0.0058	86773	0.1215	0.752	chr2:21247128	chr2:21393623	rs576203	g	a	0.0888	0.0061	92685	1.55e-47	0.752	chr2:21247128	G	A	0.789705	0.0005232	0.371337	0.0617404	0.0177999
6	rs4591370	chr2:21237247	chr2:21383742	rs4591370	a	g	0.0034	0.006	92785	0.506	0.2507	chr2:21237247	chr2:21383742	rs4591370	g	a	0.1007	0.0063	83136	2.26e-52	0.7493	chr2:21237247	chr2:21383742	rs4591370	g	a	0.0096	0.0058	86782	0.1164	0.7493	chr2:21237247	chr2:21383742	rs4591370	g	a	0.0888	0.0061	92695	1.63e-47	0.7493	chr2:21237247	G	A	0.789673	0.0005897	0.303869	0.0611882	0.0178064
7	rs527034	chr2:21236291	chr2:21382786	rs527034	c	a	0.0034	0.006	92754	0.514	0.2507	chr2:21236291	chr2:21382786	rs527034	a	c	0.101	0.0063	83114	1.39e-52	0.7493	chr2:21236291	chr2:21382786	rs527034	a	c	0.0093	0.0058	86760	0.1317	0.7493	chr2:21236291	chr2:21382786	rs527034	a	c	0.0886	0.0061	92666	3.17e-47	0.7493	chr2:21236291	C	A	0.188704	0.0007243	0.345912	-0.0601137	0.0177841
9	rs488507	chr2:21247194	chr2:21393689	rs488507	g	t	0.0039	0.006	91338.9	0.4534	0.248	chr2:21247194	chr2:21393689	rs488507	t	g	0.1007	0.0064	81702.9	1.78e-51	0.752	chr2:21247194	chr2:21393689	rs488507	t	g	0.0099	0.0059	85343	0.1152	0.752	chr2:21247194	chr2:21393689	rs488507	t	g	0.0886	0.0061	91248.5	1.19e-46	0.752	chr2:21247194	G	T	0.210603	0.0002537	0.374646	-0.0653773	0.0178699
10	rs7575840	chr2:21126995	chr2:21273490	rs7575840	g	t	0.0189	0.0051	91506	0.0004359	0.6847	chr2:21126995	chr2:21273490	rs7575840	t	g	0.0955	0.0054	81865	3.2e-62	0.3153	chr2:21126995	chr2:21273490	rs7575840	t	g	0.0166	0.005	85510	0.002169	0.3153	chr2:21126995	chr2:21273490	rs7575840	t	g	0.0759	0.0052	91417	2.85e-46	0.3153	chr2:21126995	G	T	0.658939	0.0173747	0.58869	-0.0350844	0.0147495
11	rs995000	chr1:62880114	chr1:63107526	rs995000	c	t	0.0141	0.0052	92770	0.008591	0.6913	chr1:62880114	chr1:63107526	rs995000	c	t	0.0481	0.0055	83125	4.62e-17	0.6913	chr1:62880114	chr1:63107526	rs995000	c	t	0.0739	0.005	86766	3.27e-44	0.6913	chr1:62880114	chr1:63107526	rs995000	c	t	0.0758	0.0052	92676	3.43e-46	0.6913	chr1:62880114	C	T	0.665601	0.14374	0.433134	-0.0214291	0.0146574
12	rs1168013	chr1:62769426	chr1:62996838	rs1168013	g	c	0.0141	0.0052	92462.9	0.00842	0.69	chr1:62769426	chr1:62996838	rs1168013	g	c	0.0481	0.0055	82866	5.23e-17	0.69	chr1:62769426	chr1:62996838	rs1168013	g	c	0.0729	0.005	86491.1	4.14e-43	0.69	chr1:62769426	chr1:62996838	rs1168013	g	c	0.0756	0.0052	92361	8.12e-46	0.69	chr1:62769426	C	G	0.34845	0.177044	0.510448	0.0197591	0.0146373
16	rs1748195	chr1:62822181	chr1:63049593	rs1748195	c	g	0.0138	0.0052	92369	0.009657	0.69	chr1:62822181	chr1:63049593	rs1748195	c	g	0.0474	0.0055	82747	1.84e-16	0.69	chr1:62822181	chr1:63049593	rs1748195	c	g	0.0734	0.005	86382	1.61e-43	0.69	chr1:62822181	chr1:63049593	rs1748195	c	g	0.0753	0.0052	92276	1.97e-45	0.69	chr1:62822181	C	G	0.664043	0.110061	0.384785	-0.0234121	0.0146516
19	rs1184865	chr1:62746383	chr1:62973795	rs1184865	g	a	0.0111	0.0051	92783	0.03669	0.6781	chr1:62746383	chr1:62973795	rs1184865	g	a	0.047	0.0054	83138	1.79e-16	0.6781	chr1:62746383	chr1:62973795	rs1184865	g	a	0.0722	0.005	86779.9	1.17e-42	0.6781	chr1:62746383	chr1:62973795	rs1184865	g	a	0.0729	0.0052	92690	1.55e-43	0.6781	chr1:62746383	G	A	0.649698	0.108678	0.46093	-0.023462	0.0146257
20	rs4350231	chr1:62695248	chr1:62922660	rs4350231	g	a	0.0116	0.0051	92763	0.02817	0.6781	chr1:62695248	chr1:62922660	rs4350231	g	a	0.0467	0.0054	83122.1	2.23e-16	0.6781	chr1:62695248	chr1:62922660	rs4350231	g	a	0.0721	0.005	86764	1.46e-42	0.6781	chr1:62695248	chr1:62922660	rs4350231	g	a	0.0729	0.0052	92668	2.34e-43	0.6781	chr1:62695248	G	A	0.650212	0.163014	0.682218	-0.0204407	0.0146528
25	rs11687710	chr2:21224573	chr2:21371068	rs11687710	t	c	0.0193	0.0052	92757	0.0004375	0.715	chr2:21224573	chr2:21371068	rs11687710	c	t	0.0886	0.0055	83116	9.12e-53	0.285	chr2:21224573	chr2:21371068	rs11687710	c	t	0.0155	0.005	86758	0.00588	0.285	chr2:21224573	chr2:21371068	rs11687710	c	t	0.0692	0.0052	92661.9	1.57e-37	0.285	chr2:21224573	C	T	0.338078	0.0101801	0.500381	0.0380943	0.0148247
27	rs16996148	chr19:19519472	chr19:19658472	rs16996148	t	g	0.0116	0.0089	92678.5	0.214	0.07388	chr19:19519472	chr19:19658472	rs16996148	g	t	0.1092	0.0094	83035.3	6.27e-29	0.92612	chr19:19519472	chr19:19658472	rs16996148	g	t	0.1144	0.0085	86678.6	5.47e-39	0.92612	chr19:19519472	chr19:19658472	rs16996148	g	t	0.1128	0.0089	92583.7	1.76e-33	0.92612	chr19:19519472	G	T	0.922479	0.0383343	0.930771	0.0541204	0.0261292
28	rs365946	chr2:21292834	chr2:21439329	rs365946	g	t	0.0038	0.0064	92766.9	0.615	0.7916	chr2:21292834	chr2:21439329	rs365946	g	t	0.0806	0.0068	83118	7.02e-30	0.7916	chr2:21292834	chr2:21439329	rs365946	g	t	0.0076	0.0062	86763.9	0.2273	0.7916	chr2:21292834	chr2:21439329	rs365946	g	t	0.0791	0.0065	92678.2	5.99e-33	0.7916	chr2:21292834	G	T	0.842702	0.0100358	0.439875	0.0493217	0.0191571
29	rs7703051	chr5:74661243	chr5:74625487	rs7703051	c	a	0.0032	0.0049	92794	0.5616	0.5897	chr5:74661243	chr5:74625487	rs7703051	a	c	0.0687	0.0052	83140	4.28e-35	0.4103	chr5:74661243	chr5:74625487	rs7703051	a	c	0.0051	0.0048	86785	0.3383	0.4103	chr5:74661243	chr5:74625487	rs7703051	a	c	0.0584	0.005	92701	2.13e-30	0.4103	chr5:74661243	C	A	0.624599	0.0200297	0.652423	-0.0333464	0.0143377
30	rs3846663	chr5:74691482	chr5:74655726	rs3846663	c	t	0.0029	0.0049	92745	0.5932	0.5897	chr5:74691482	chr5:74655726	rs3846663	t	c	0.0684	0.0052	83094.9	7.78e-35	0.4103	chr5:74691482	chr5:74655726	rs3846663	t	c	0.0047	0.0048	86734	0.3666	0.4103	chr5:74691482	chr5:74655726	rs3846663	t	c	0.0581	0.005	92645	4.55e-30	0.4103	chr5:74691482	C	T	0.634968	0.017597	0.746376	-0.0342432	0.0144243
31	rs2980875	chr8:126550929	chr8:126481747	rs2980875	g	a	0.0396	0.0048	92748	6.67e-15	0.4697	chr8:126550929	chr8:126481747	rs2980875	a	g	0.0508	0.0051	83108	2.71e-21	0.5303	chr8:126550929	chr8:126481747	rs2980875	a	g	0.0836	0.0047	86748.9	6.76e-65	0.5303	chr8:126550929	chr8:126481747	rs2980875	a	g	0.0564	0.0048	92654	8.7e-30	0.5303	chr8:126550929	G	A	0.47655	0.0002848	0.16896	-0.0503147	0.0138658
32	rs8182472	chr19:19400891	chr19:19539891	rs8182472	c	t	0.0171	0.0075	92705.8	0.0362	0.1161	chr19:19400891	chr19:19539891	rs8182472	t	c	0.0846	0.0079	83057	4.73e-25	0.8839	chr19:19400891	chr19:19539891	rs8182472	t	c	0.0857	0.0072	86700.8	6.29e-30	0.8839	chr19:19400891	chr19:19539891	rs8182472	t	c	0.085	0.0075	92611.8	1.01e-27	0.8839	chr19:19400891	C	T	0.149608	0.016844	0.502489	-0.050936	0.0213113
33	rs2335418	chr5:74639235	chr5:74603479	rs2335418	g	a	0.0035	0.0048	92795.9	0.5175	0.5422	chr5:74639235	chr5:74603479	rs2335418	a	g	0.0614	0.0051	83140	1.06e-29	0.4578	chr5:74639235	chr5:74603479	rs2335418	a	g	0.0022	0.0047	86786	0.537	0.4578	chr5:74639235	chr5:74603479	rs2335418	a	g	0.0514	0.0049	92705.1	8.23e-25	0.4578	chr5:74639235	G	A	0.585992	0.0608599	0.794542	-0.0265119	0.0141434
36	rs12654264	chr5:74684359	chr5:74648603	rs12654264	a	t	0.0067	0.0049	92744	0.2126	0.5897	chr5:74684359	chr5:74648603	rs12654264	t	a	0.0608	0.0052	83095.1	6.54e-28	0.4103	chr5:74684359	chr5:74648603	rs12654264	t	a	0.0045	0.0048	86741	0.3882	0.4103	chr5:74684359	chr5:74648603	rs12654264	t	a	0.0506	0.005	92648	2.52e-23	0.4103	chr5:74684359	T	A	0.367655	0.015965	0.654788	0.0347321	0.0144133
37	rs12286037	chr11:116157417	chr11:116652207	rs12286037	c	t	0.1007	0.0098	92773.8	5.45e-21	0.93931	chr11:116157417	chr11:116652207	rs12286037	t	c	0.0707	0.0105	83123.2	1.91e-10	0.06069	chr11:116157417	chr11:116652207	rs12286037	t	c	0.2143	0.0095	86763.5	1.15e-97	0.06069	chr11:116157417	chr11:116652207	rs12286037	t	c	0.0995	0.0099	92675.1	1.89e-22	0.06069	chr11:116157417	C	T	0.937183	0.0004981	0.023498	-0.0980219	0.028153
38	rs2001945	chr8:126547160	chr8:126477978	rs2001945	c	g	0.0334	0.0048	92446	5.29e-11	0.5303	chr8:126547160	chr8:126477978	rs2001945	g	c	0.0426	0.0051	82856	1.52e-15	0.4697	chr8:126547160	chr8:126477978	rs2001945	g	c	0.0724	0.0047	86481	2.37e-49	0.4697	chr8:126547160	chr8:126477978	rs2001945	g	c	0.0478	0.0049	92346	3e-22	0.4697	chr8:126547160	C	G	0.532767	0.0046401	0.0252654	-0.0390375	0.0137892
40	rs12052058	chr19:11020525	chr19:11159525	rs12052058	t	g	0.0042	0.0057	92654	0.5092	0.248	chr19:11020525	chr19:11159525	rs12052058	g	t	0.0726	0.006	83014	2.18e-30	0.752	chr19:11020525	chr19:11159525	rs12052058	t	g	0.0025	0.0055	86657.1	0.685	0.248	chr19:11020525	chr19:11159525	rs12052058	g	t	0.0557	0.0057	92551	2.61e-21	0.752	chr19:11020525	G	T	0.764761	6.58e-06	0.031495	0.0735483	0.0163191
41	rs570877	chr2:21104545	chr2:21251040	rs570877	g	t	0.0324	0.0086	92790.9	0.0009938	0.8879	chr2:21104545	chr2:21251040	rs570877	g	t	0.087	0.0092	83141.8	4.92e-20	0.8879	chr2:21104545	chr2:21251040	rs570877	t	g	0.0068	0.0085	86788.5	0.8213	0.1121	chr2:21104545	chr2:21251040	rs570877	g	t	0.0831	0.0088	92700.7	4.5e-21	0.8879	chr2:21104545	G	T	0.930195	0.183949	0.485474	0.0355497	0.0267554
42	rs12052201	chr19:11020096	chr19:11159096	rs12052201	t	g	0.0031	0.0057	92682.1	0.6415	0.248	chr19:11020096	chr19:11159096	rs12052201	g	t	0.0711	0.006	83036.1	6.32e-29	0.752	chr19:11020096	chr19:11159096	rs12052201	t	g	0.003	0.0056	86680	0.6644	0.248	chr19:11020096	chr19:11159096	rs12052201	g	t	0.0556	0.0058	92581	4.54e-21	0.752	chr19:11020096	G	T	0.763448	2.13e-05	0.0573483	0.0695109	0.016351
43	rs2479409	chr1:55277238	chr1:55504650	rs2479409	a	g	0.0104	0.0051	92747	0.06324	0.6675	chr1:55277238	chr1:55504650	rs2479409	g	a	0.0588	0.0054	83101	6.48e-25	0.3325	chr1:55277238	chr1:55504650	rs2479409	g	a	0.0024	0.005	86747	0.5834	0.3325	chr1:55277238	chr1:55504650	rs2479409	g	a	0.0466	0.0052	92651	4.12e-19	0.3325	chr1:55277238	G	A	0.298586	0.0111348	0.527973	0.0415623	0.0163732
44	rs174583	chr11:61366326	chr11:61609750	rs174583	c	t	0.0303	0.005	92752	9.57e-09	0.6253	chr11:61366326	chr11:61609750	rs174583	c	t	0.0525	0.0053	83105.1	2.14e-21	0.6253	chr11:61366326	chr11:61609750	rs174583	t	c	0.0394	0.0049	86747	1.1e-15	0.3747	chr11:61366326	chr11:61609750	rs174583	c	t	0.0451	0.005	92650.9	9.48e-19	0.6253	chr11:61366326	C	T	0.638728	0.911637	0.756729	0.0016013	0.0144297
45	rs174577	chr11:61361390	chr11:61604814	rs174577	c	a	0.0302	0.005	92715	9.53e-09	0.628	chr11:61361390	chr11:61604814	rs174577	c	a	0.0527	0.0053	83070	2.1e-21	0.628	chr11:61361390	chr11:61604814	rs174577	a	c	0.0394	0.0049	86711	1.15e-15	0.372	chr11:61361390	chr11:61604814	rs174577	c	a	0.0453	0.005	92618	1.17e-18	0.628	chr11:61361390	C	A	0.626556	0.735048	0.709853	0.0048815	0.0144246
47	rs174547	chr11:61327359	chr11:61570783	rs174547	t	c	0.0313	0.005	92765	2.98e-09	0.6425	chr11:61327359	chr11:61570783	rs174547	t	c	0.0515	0.0053	83116	2.67e-20	0.6425	chr11:61327359	chr11:61570783	rs174547	c	t	0.0416	0.0049	86759	5.46e-17	0.3575	chr11:61327359	chr11:61570783	rs174547	t	c	0.0449	0.0051	92665	3.11e-18	0.6425	chr11:61327359	C	T	0.370623	0.867137	0.652199	-0.0023971	0.0143282
49	rs2980867	chr8:126556873	chr8:126487691	rs2980867	g	t	0.0452	0.0053	92561	7.68e-16	0.7018	chr8:126556873	chr8:126487691	rs2980867	t	g	0.0407	0.0056	82944.9	7.8e-12	0.2982	chr8:126556873	chr8:126487691	rs2980867	t	g	0.0836	0.0052	86582	1.38e-53	0.2982	chr8:126556873	chr8:126487691	rs2980867	t	g	0.0474	0.0054	92462.1	4.18e-18	0.2982	chr8:126556873	G	T	0.691927	0.0003341	0.742413	-0.0530005	0.0147743
50	rs2954018	chr8:126546335	chr8:126477153	rs2954018	t	c	0.0453	0.0053	92766.1	7.94e-16	0.7005	chr8:126546335	chr8:126477153	rs2954018	c	t	0.0402	0.0056	83126	1.43e-11	0.2995	chr8:126546335	chr8:126477153	rs2954018	c	t	0.0835	0.0052	86767	1.59e-53	0.2995	chr8:126546335	chr8:126477153	rs2954018	c	t	0.0472	0.0054	92671	4.73e-18	0.2995	chr8:126546335	C	T	0.322308	0.0004526	0.654798	0.0517884	0.0147656
51	rs2954032	chr8:126562574	chr8:126493392	rs2954032	g	a	0.0449	0.0053	92762	8.68e-16	0.6953	chr8:126562574	chr8:126493392	rs2954032	a	g	0.0407	0.0056	83120	5.34e-12	0.3047	chr8:126562574	chr8:126493392	rs2954032	a	g	0.0833	0.0051	86762	7.72e-54	0.3047	chr8:126562574	chr8:126493392	rs2954032	a	g	0.047	0.0053	92669	5.12e-18	0.3047	chr8:126562574	G	A	0.671799	0.0002011	0.745265	-0.0552841	0.0148708
53	rs6861279	chr5:74955165	chr5:74919409	rs6861279	a	g	0.0057	0.0059	92780.9	0.3476	0.2348	chr5:74955165	chr5:74919409	rs6861279	a	g	0.0603	0.0062	83127.9	8.18e-20	0.2348	chr5:74955165	chr5:74919409	rs6861279	a	g	0.0009	0.0057	86773.9	0.9581	0.2348	chr5:74955165	chr5:74919409	rs6861279	a	g	0.0515	0.0059	92689.7	2.34e-17	0.2348	chr5:74955165	G	A	0.779139	0.536191	0.73395	-0.0105048	0.016982
57	rs1427924	chr5:74960646	chr5:74924890	rs1427924	g	a	0.0041	0.0059	92774	0.4983	0.2348	chr5:74960646	chr5:74924890	rs1427924	g	a	0.0608	0.0063	83122	4.56e-20	0.2348	chr5:74960646	chr5:74924890	rs1427924	g	a	0.0015	0.0058	86767	0.8823	0.2348	chr5:74960646	chr5:74924890	rs1427924	g	a	0.0512	0.006	92682.3	3.76e-17	0.2348	chr5:74960646	G	A	0.200612	0.326632	0.694135	0.0168046	0.0171314
59	rs174549	chr11:61327958	chr11:61571382	rs174549	g	a	0.0262	0.0051	92745	1.14e-06	0.6821	chr11:61327958	chr11:61571382	rs174549	g	a	0.0499	0.0055	83102	2.15e-18	0.6821	chr11:61327958	chr11:61571382	rs174549	a	g	0.0384	0.005	86745	9.11e-14	0.3179	chr11:61327958	chr11:61571382	rs174549	g	a	0.044	0.0052	92646	5.71e-17	0.6821	chr11:61327958	G	A	0.665603	0.842433	0.587543	-0.0029644	0.0149129
62	rs1501908	chr5:156330747	chr5:156398169	rs1501908	c	g	0.0032	0.005	92623.1	0.5739	0.6675	chr5:156330747	chr5:156398169	rs1501908	c	g	0.0352	0.0053	82999	2.94e-10	0.6675	chr5:156330747	chr5:156398169	rs1501908	c	g	0.0258	0.0049	86642	2.4e-07	0.6675	chr5:156330747	chr5:156398169	rs1501908	c	g	0.0421	0.0051	92532	3.4e-16	0.6675	chr5:156330747	C	G	0.649172	0.276584	0.450201	0.0159707	0.0146786
64	rs2954025	chr8:126553645	chr8:126484463	rs2954025	t	c	0.0404	0.005	92729	3.57e-14	0.6412	chr8:126553645	chr8:126484463	rs2954025	c	t	0.0355	0.0053	83088	2.64e-10	0.3588	chr8:126553645	chr8:126484463	rs2954025	c	t	0.0742	0.0049	86730	9.62e-47	0.3588	chr8:126553645	chr8:126484463	rs2954025	c	t	0.0421	0.0051	92635	4.96e-16	0.3588	chr8:126553645	C	T	0.376939	0.0007864	0.534248	0.0473808	0.0141118
65	rs7252888	chr19:19489037	chr19:19628037	rs7252888	a	g	0.0181	0.0063	92702	0.008692	0.1609	chr19:19489037	chr19:19628037	rs7252888	g	a	0.0553	0.0067	83052	3.65e-16	0.8391	chr19:19489037	chr19:19628037	rs7252888	g	a	0.0499	0.0061	86697	3.62e-15	0.8391	chr19:19489037	chr19:19628037	rs7252888	g	a	0.0516	0.0063	92608.9	6.15e-16	0.8391	chr19:19489037	G	A	0.790367	0.160083	0.119669	0.0248563	0.0176939
67	rs5744712	chr5:74927758	chr5:74892002	rs5744712	c	t	0.0088	0.0069	92775	0.2208	0.1332	chr5:74927758	chr5:74892002	rs5744712	c	t	0.0652	0.0073	83121	4.4e-17	0.1332	chr5:74927758	chr5:74892002	rs5744712	c	t	0.0012	0.0067	86768.1	0.8671	0.1332	chr5:74927758	chr5:74892002	rs5744712	c	t	0.0563	0.007	92684	3.75e-15	0.1332	chr5:74927758	C	T	0.160265	0.114783	0.699645	0.031591	0.0200316
68	rs6891560	chr5:74832513	chr5:74796757	rs6891560	a	g	0.0082	0.0069	92793	0.2514	0.1319	chr5:74832513	chr5:74796757	rs6891560	a	g	0.0648	0.0074	83138	9.69e-17	0.1319	chr5:74832513	chr5:74796757	rs6891560	a	g	0.0008	0.0068	86784	0.9117	0.1319	chr5:74832513	chr5:74796757	rs6891560	a	g	0.0562	0.007	92702	5.22e-15	0.1319	chr5:74832513	G	A	0.841976	0.208353	0.54142	-0.0254755	0.0202491
69	rs7240405	chr18:45413088	chr18:47159090	rs7240405	g	a	0.0687	0.0063	92807	1.06e-24	0.8245	chr18:45413088	chr18:47159090	rs7240405	g	a	0.0178	0.0067	83157	0.01786	0.8245	chr18:45413088	chr18:47159090	rs7240405	g	a	0.0095	0.0062	86800	0.1565	0.8245	chr18:45413088	chr18:47159090	rs7240405	g	a	0.0525	0.0064	92713	5.59e-15	0.8245	chr18:45413088	G	A	0.794193	0.685963	0.0757809	0.0072749	0.017992
70	rs10061689	chr5:74807143	chr5:74771387	rs10061689	a	g	0.0079	0.0069	92784	0.2642	0.1346	chr5:74807143	chr5:74771387	rs10061689	a	g	0.0645	0.0074	83128	1.39e-16	0.1346	chr5:74807143	chr5:74771387	rs10061689	a	g	0.0005	0.0068	86775	0.941	0.1346	chr5:74807143	chr5:74771387	rs10061689	a	g	0.0559	0.007	92693	6.88e-15	0.1346	chr5:74807143	G	A	0.841344	0.179397	0.71334	-0.0269997	0.0201098
73	rs769267	chr19:19307936	chr19:19446936	rs769267	g	a	0.0074	0.0051	92611.9	0.1764	0.3074	chr19:19307936	chr19:19446936	rs769267	a	g	0.0404	0.0054	82980	1.03e-12	0.6926	chr19:19307936	chr19:19446936	rs769267	a	g	0.0414	0.005	86623	5.12e-15	0.6926	chr19:19307936	chr19:19446936	rs769267	a	g	0.0411	0.0052	92518	1.47e-14	0.6926	chr19:19307936	G	A	0.349455	0.0581761	0.285643	-0.0277964	0.0146732
74	rs4045166	chr5:74945202	chr5:74909446	rs4045166	g	c	0.0035	0.0057	92744	0.5684	0.2599	chr5:74945202	chr5:74909446	rs4045166	g	c	0.054	0.006	83096	2.36e-17	0.2599	chr5:74945202	chr5:74909446	rs4045166	g	c	0.0008	0.0055	86741.1	0.9022	0.2599	chr5:74945202	chr5:74909446	rs4045166	g	c	0.0449	0.0058	92653.1	1.48e-14	0.2599	chr5:74945202	C	G	0.776548	0.595008	0.689927	-0.0088263	0.0166035
98	rs13277801	chr8:59516088	chr8:59353534	rs13277801	c	t	0.0046	0.005	92800.1	0.4128	0.347	chr8:59516088	chr8:59353534	rs13277801	c	t	0.0352	0.0053	83144	3.6e-10	0.347	chr8:59516088	chr8:59353534	rs13277801	c	t	0.0191	0.0049	86789	0.0002114	0.347	chr8:59516088	chr8:59353534	rs13277801	c	t	0.0381	0.0051	92707	2.92e-13	0.347	chr8:59516088	C	T	0.342479	0.575271	0.297328	-0.0081166	0.014486
102	rs2965189	chr19:19380518	chr19:19519518	rs2965189	t	g	0.0083	0.0051	92272	0.1279	0.3285	chr19:19380518	chr19:19519518	rs2965189	g	t	0.0371	0.0054	82650.9	4.45e-11	0.6715	chr19:19380518	chr19:19519518	rs2965189	g	t	0.0367	0.0049	86289	2.59e-12	0.6715	chr19:19380518	chr19:19519518	rs2965189	g	t	0.0377	0.0051	92176.9	1.2e-12	0.6715	chr19:19380518	G	T	0.636265	0.0753235	0.335811	0.0259319	0.0145808
103	rs7724832	chr5:156313948	chr5:156381370	rs7724832	a	g	0.0039	0.0052	92709	0.4825	0.6926	chr5:156313948	chr5:156381370	rs7724832	a	g	0.0326	0.0055	83066.9	1.54e-08	0.6926	chr5:156313948	chr5:156381370	rs7724832	a	g	0.0226	0.005	86713.1	9.51e-06	0.6926	chr5:156313948	chr5:156381370	rs7724832	a	g	0.0376	0.0052	92617	1.41e-12	0.6926	chr5:156313948	G	A	0.32659	0.392597	0.551707	-0.0124591	0.0145735
104	rs3890182	chr9:106687476	chr9:107647655	rs3890182	g	a	0.0896	0.0074	92775.3	4.6e-30	0.8826	chr9:106687476	chr9:107647655	rs3890182	g	a	0.0109	0.0078	83129.2	0.231	0.8826	chr9:106687476	chr9:107647655	rs3890182	g	a	0.0227	0.0071	86775.2	0.004634	0.8826	chr9:106687476	chr9:107647655	rs3890182	g	a	0.0541	0.0074	92683.2	1.56e-12	0.8826	chr9:106687476	G	A	0.844763	0.439094	0.271999	0.016132	0.0208498
109	rs6544366	chr2:21057522	chr2:21204025	rs6544366	t	g	0.0614	0.0055	92768	3.47e-25	0.2573	chr2:21057522	chr2:21204025	rs6544366	g	t	0.0548	0.0059	83121	8.38e-19	0.7427	chr2:21057522	chr2:21204025	rs6544366	g	t	0.0634	0.0054	86760.9	7.58e-28	0.7427	chr2:21057522	chr2:21204025	rs6544366	g	t	0.0393	0.0056	92668.9	4.13e-12	0.7427	chr2:21057522	G	T	0.755998	0.0126576	0.903717	0.0402871	0.0161584
110	rs34340	chr5:74967855	chr5:74932099	rs34340	g	t	0.0046	0.0055	92774	0.4097	0.2639	chr5:74967855	chr5:74932099	rs34340	g	t	0.0436	0.0058	83118	9.62e-13	0.2639	chr5:74967855	chr5:74932099	rs34340	g	t	0.0004	0.0053	86764	0.9658	0.2639	chr5:74967855	chr5:74932099	rs34340	g	t	0.038	0.0055	92683	2.1e-11	0.2639	chr5:74967855	G	T	0.269201	0.961526	0.730007	0.0007635	0.0158286
112	rs4332138	chr8:9237661	chr8:9200251	rs4332138	c	t	0.066	0.0074	92471.9	1.32e-16	0.90501	chr8:9237661	chr8:9200251	rs4332138	c	t	0.0369	0.008	82848	1.14e-05	0.90501	chr8:9237661	chr8:9200251	rs4332138	t	c	0.0119	0.0073	86483.1	0.1759	0.09499	chr8:9237661	chr8:9200251	rs4332138	c	t	0.0501	0.0075	92358.3	1.07e-10	0.90501	chr8:9237661	C	T	0.890502	0.530195	0.14086	0.014075	0.0224228
117	rs217358	chr7:44588811	chr7:44622286	rs217358	a	g	0.0027	0.0049	92703	0.5705	0.4235	chr7:44588811	chr7:44622286	rs217358	g	a	0.0341	0.0052	83067	4.72e-10	0.5765	chr7:44588811	chr7:44622286	rs217358	g	a	0.0088	0.0048	86713	0.07878	0.5765	chr7:44588811	chr7:44622286	rs217358	g	a	0.0326	0.005	92612	1.72e-10	0.5765	chr7:44588811	G	A	0.554248	0.0627433	0.184718	0.0257155	0.0138181
119	rs7244811	chr18:45410728	chr18:47156730	rs7244811	a	g	0.0489	0.0056	92809.1	3.02e-17	0.7335	chr18:45410728	chr18:47156730	rs7244811	a	g	0.0158	0.0059	83158	0.01563	0.7335	chr18:45410728	chr18:47156730	rs7244811	a	g	0.0035	0.0054	86802.9	0.4986	0.7335	chr18:45410728	chr18:47156730	rs7244811	a	g	0.0372	0.0056	92716	1.96e-10	0.7335	chr18:45410728	G	A	0.229051	0.134334	0.540971	-0.0249526	0.0166658
120	rs4268379	chr1:109579760	chr1:109778237	rs4268379	c	t	0.0086	0.0048	92762.1	0.08728	0.4815	chr1:109579760	chr1:109778237	rs4268379	t	c	0.0391	0.0051	83114	5.25e-13	0.5185	chr1:109579760	chr1:109778237	rs4268379	t	c	0.0002	0.0047	86766	0.9799	0.5185	chr1:109579760	chr1:109778237	rs4268379	t	c	0.0313	0.0049	92672	3.2e-10	0.5185	chr1:109579760	C	T	0.502871	0.0095419	0.503228	-0.0357084	0.0137764
122	rs2307113	chr5:75034020	chr5:74998264	rs2307113	a	g	0.0046	0.0053	92680	0.4137	0.2757	chr5:75034020	chr5:74998264	rs2307113	a	g	0.0342	0.0056	83053.1	1.01e-08	0.2757	chr5:75034020	chr5:74998264	rs2307113	g	a	0.0005	0.0052	86690	0.973	0.7243	chr5:75034020	chr5:74998264	rs2307113	a	g	0.0342	0.0054	92585.1	6.13e-10	0.2757	chr5:75034020	G	A	0.696581	0.682017	0.401823	0.0062304	0.0152067
125	rs16940170	chr15:56471574	chr15:58684282	rs16940170	a	g	0.073	0.0067	92759.9	2.51e-24	0.1583	chr15:56471574	chr15:58684282	rs16940170	a	g	0.0025	0.0072	83113	0.7288	0.1583	chr15:56471574	chr15:58684282	rs16940170	a	g	0.0198	0.0066	86759.4	0.007578	0.1583	chr15:56471574	chr15:58684282	rs16940170	a	g	0.043	0.0068	92668.4	1.96e-09	0.1583	chr15:56471574	G	A	0.839301	0.343458	0.714546	-0.0191274	0.0201903
126	rs16940168	chr15:56471446	chr15:58684154	rs16940168	t	a	0.0741	0.0071	92641.9	3.86e-22	0.1398	chr15:56471446	chr15:58684154	rs16940168	t	a	0.0064	0.0076	82998	0.3991	0.1398	chr15:56471446	chr15:58684154	rs16940168	t	a	0.0247	0.007	86645.1	0.001319	0.1398	chr15:56471446	chr15:58684154	rs16940168	t	a	0.0454	0.0072	92550	2.14e-09	0.1398	chr15:56471446	T	A	0.125328	0.556724	0.573513	0.0123282	0.0209765
128	rs6711016	chr2:20986833	chr2:21123352	rs6711016	a	c	0.0579	0.0055	92776	7.33e-23	0.2454	chr2:20986833	chr2:21123352	rs6711016	c	a	0.0504	0.0059	83121	4.92e-16	0.7546	chr2:20986833	chr2:21123352	rs6711016	c	a	0.059	0.0054	86766	2.15e-24	0.7546	chr2:20986833	chr2:21123352	rs6711016	c	a	0.0339	0.0056	92680	2.45e-09	0.7546	chr2:20986833	C	A	0.739474	0.0634611	0.882046	0.0302388	0.0162929
129	rs16940174	chr15:56473630	chr15:58686338	rs16940174	a	g	0.0748	0.0068	92763.2	8.28e-25	0.157	chr15:56473630	chr15:58686338	rs16940174	a	g	0.0009	0.0073	83113.9	0.8766	0.157	chr15:56473630	chr15:58686338	rs16940174	a	g	0.0203	0.0067	86762.5	0.006498	0.157	chr15:56473630	chr15:58686338	rs16940174	a	g	0.043	0.0069	92671.5	2.88e-09	0.157	chr15:56473630	G	A	0.840983	0.325962	0.664532	-0.0200126	0.0203736
131	rs3935557	chr2:21005206	chr2:21141725	rs3935557	a	g	0.0191	0.0062	92784.1	0.003386	0.7942	chr2:21005206	chr2:21141725	rs3935557	a	g	0.0401	0.0066	83137.9	1.61e-08	0.7942	chr2:21005206	chr2:21141725	rs3935557	g	a	0.018	0.0061	86783	0.004235	0.2058	chr2:21005206	chr2:21141725	rs3935557	a	g	0.0385	0.0063	92692.2	3.4e-09	0.7942	chr2:21005206	G	A	0.175313	0.210156	0.646006	0.0229381	0.0183046
132	rs8032310	chr15:56475154	chr15:58687862	rs8032310	a	g	0.0729	0.0067	92767.3	6.09e-24	0.1623	chr15:56475154	chr15:58687862	rs8032310	a	g	0.0017	0.0072	83118	0.8085	0.1623	chr15:56475154	chr15:58687862	rs8032310	a	g	0.0213	0.0066	86765.8	0.00356	0.1623	chr15:56475154	chr15:58687862	rs8032310	a	g	0.0424	0.0069	92675.1	3.44e-09	0.1623	chr15:56475154	G	A	0.839362	0.502827	0.849312	-0.0136695	0.0204008
135	rs217381	chr7:44572742	chr7:44606217	rs217381	g	c	0.0041	0.0049	92594	0.4347	0.4077	chr7:44572742	chr7:44606217	rs217381	c	g	0.032	0.0052	82976	4.01e-09	0.5923	chr7:44572742	chr7:44606217	rs217381	c	g	0.0078	0.0048	86615	0.1411	0.5923	chr7:44572742	chr7:44606217	rs217381	c	g	0.0294	0.005	92505	7.94e-09	0.5923	chr7:44572742	C	G	0.57537	0.0559827	0.31352	0.0273864	0.0143296
136	rs6029609	chr20:39344799	chr20:39911385	rs6029609	g	a	0.0069	0.0048	91529	0.1866	0.4565	chr20:39344799	chr20:39911385	rs6029609	g	a	0.0373	0.0051	81888	3.67e-12	0.4565	chr20:39344799	chr20:39911385	rs6029609	g	a	0.0034	0.0047	85530	0.2541	0.4565	chr20:39344799	chr20:39911385	rs6029609	g	a	0.0282	0.0049	91427.1	8.3e-09	0.4565	chr20:39344799	G	A	0.466282	0.102327	0.107447	0.0227446	0.0139224
139	rs3103349	chr6:160660711	chr6:160740721	rs3103349	c	t	0.0069	0.007	92758.1	0.3195	0.8602	chr6:160660711	chr6:160740721	rs3103349	t	c	0.0493	0.0074	83112.9	5.72e-10	0.1398	chr6:160660711	chr6:160740721	rs3103349	t	c	0.0104	0.0067	86757.1	0.1821	0.1398	chr6:160660711	chr6:160740721	rs3103349	t	c	0.0426	0.0071	92658.1	1.04e-08	0.1398	chr6:160660711	C	T	0.865926	1.92e-05	0.273551	-0.0853913	0.0199815
142	rs174455	chr11:61412693	chr11:61656117	rs174455	a	g	0.0161	0.005	92737	0.002002	0.6253	chr11:61412693	chr11:61656117	rs174455	a	g	0.0331	0.0053	83093.9	2.12e-09	0.6253	chr11:61412693	chr11:61656117	rs174455	g	a	0.0235	0.0048	86735.9	1.33e-06	0.3747	chr11:61412693	chr11:61656117	rs174455	a	g	0.0288	0.005	92639.1	1.35e-08	0.6253	chr11:61412693	G	A	0.368986	0.443123	0.539219	-0.0111743	0.0145702
143	rs9295125	chr6:160498261	chr6:160578271	rs9295125	t	g	0.0007	0.005	92719	0.9019	0.3997	chr6:160498261	chr6:160578271	rs9295125	g	t	0.0301	0.0053	83075	4.68e-08	0.6003	chr6:160498261	chr6:160578271	rs9295125	g	t	0.0126	0.0048	86718	0.006784	0.6003	chr6:160498261	chr6:160578271	rs9295125	g	t	0.0287	0.005	92618	3.86e-08	0.6003	chr6:160498261	G	T	0.60424	0.0209341	0.00429932	0.0591731	0.0256253
144	rs17648288	chr5:74732394	chr5:74696638	rs17648288	c	g	0.0131	0.0081	92677.6	0.1265	0.8984	chr5:74732394	chr5:74696638	rs17648288	g	c	0.056	0.0086	83037	8.67e-10	0.1016	chr5:74732394	chr5:74696638	rs17648288	g	c	0.0045	0.0078	86680	0.6392	0.1016	chr5:74732394	chr5:74696638	rs17648288	g	c	0.0458	0.0082	92583.9	4.33e-08	0.1016	chr5:74732394	C	G	0.905141	0.0247518	0.180896	-0.0522845	0.0232866
146	rs5744707	chr5:74926374	chr5:74890618	rs5744707	a	g	0.0134	0.008	92771.9	0.1209	0.8971	chr5:74926374	chr5:74890618	rs5744707	g	a	0.0524	0.0085	83118.9	6.63e-09	0.1029	chr5:74926374	chr5:74890618	rs5744707	g	a	0.0048	0.0078	86765.9	0.6097	0.1029	chr5:74926374	chr5:74890618	rs5744707	g	a	0.044	0.0081	92681.9	1.17e-07	0.1029	chr5:74926374	G	A	0.0962593	0.0160268	0.136811	0.0562857	0.0233715
149	rs7008413	chr8:9265813	chr8:9228403	rs7008413	a	c	0.0504	0.0072	92486	1.32e-10	0.8931	chr8:9265813	chr8:9228403	rs7008413	a	c	0.0258	0.0077	82863.1	0.001752	0.8931	chr8:9265813	chr8:9228403	rs7008413	c	a	0.0062	0.0071	86496.5	0.6378	0.1069	chr8:9265813	chr8:9228403	rs7008413	a	c	0.0392	0.0073	92372.3	2.45e-07	0.8931	chr8:9265813	C	A	0.105001	0.983417	0.162859	0.0004785	0.0230223
150	rs713286	chr8:9209145	chr8:9171735	rs713286	t	c	0.0554	0.0088	92485.1	8.8e-09	0.92216	chr8:9209145	chr8:9171735	rs713286	t	c	0.0417	0.0095	82860.8	1.99e-05	0.92216	chr8:9209145	chr8:9171735	rs713286	c	t	0.0268	0.0087	86495.8	0.007423	0.07784	chr8:9209145	chr8:9171735	rs713286	t	c	0.0456	0.0089	92369.3	3.8e-07	0.92216	chr8:9209145	C	T	0.0970652	0.757668	0.270984	-0.0088478	0.0286757
152	rs6129800	chr20:39347444	chr20:39914030	rs6129800	g	a	0.0005	0.0057	92746	0.9977	0.8074	chr20:39347444	chr20:39914030	rs6129800	a	g	0.0358	0.0061	83105	2.15e-08	0.1926	chr20:39347444	chr20:39914030	rs6129800	a	g	0.0093	0.0056	86749	0.06468	0.1926	chr20:39347444	chr20:39914030	rs6129800	a	g	0.0287	0.0058	92647	7.96e-07	0.1926	chr20:39347444	G	A	0.770286	0.706214	0.495905	-0.0064021	0.0169842
155	rs4622454	chr15:56433624	chr15:58646332	rs4622454	t	c	0.034	0.0049	92762	3.26e-11	0.3641	chr15:56433624	chr15:58646332	rs4622454	t	c	0.0067	0.0052	83116	0.2134	0.3641	chr15:56433624	chr15:58646332	rs4622454	t	c	0.0123	0.0048	86761	0.01519	0.3641	chr15:56433624	chr15:58646332	rs4622454	t	c	0.0251	0.005	92669	8.88e-07	0.3641	chr15:56433624	C	T	0.607376	0.837366	0.757243	0.0029518	0.0143803
156	rs17034539	chr1:109549158	chr1:109747635	rs17034539	t	c	0.0126	0.0065	92780.3	0.07104	0.1689	chr1:109549158	chr1:109747635	rs17034539	c	t	0.0521	0.007	83128	2.73e-12	0.8311	chr1:109549158	chr1:109747635	rs17034539	c	t	0.0098	0.0064	86778.9	0.1558	0.8311	chr1:109549158	chr1:109747635	rs17034539	c	t	0.0326	0.0066	92691.4	1.48e-06	0.8311	chr1:109549158	C	T	0.851916	0.196002	0.574495	0.0255487	0.0197588
158	rs11802413	chr1:25633507	chr1:25760920	rs11802413	c	t	0.0053	0.0048	92713	0.3257	0.4631	chr1:25633507	chr1:25760920	rs11802413	t	c	0.0318	0.0051	83070	3.43e-09	0.5369	chr1:25633507	chr1:25760920	rs11802413	t	c	0.0069	0.0047	86716	0.1256	0.5369	chr1:25633507	chr1:25760920	rs11802413	t	c	0.0232	0.0049	92624	2.83e-06	0.5369	chr1:25633507	C	T	0.465129	0.469833	0.959923	-0.010009	0.0138485
159	rs926438	chr1:25626225	chr1:25753638	rs926438	c	t	0.0064	0.0048	92608	0.2483	0.4617	chr1:25626225	chr1:25753638	rs926438	t	c	0.0316	0.0051	82988	5.16e-09	0.5383	chr1:25626225	chr1:25753638	rs926438	t	c	0.0073	0.0047	86631	0.1149	0.5383	chr1:25626225	chr1:25753638	rs926438	t	c	0.0229	0.0049	92516	4.07e-06	0.5383	chr1:25626225	C	T	0.466172	0.476937	0.97388	-0.0098335	0.0138259
160	rs4783962	chr16:55552539	chr16:56995038	rs4783962	c	t	0.0762	0.0056	92700.1	3.98e-37	0.7678	chr16:55552539	chr16:56995038	rs4783962	t	c	0.0153	0.006	83062	0.01342	0.2322	chr16:55552539	chr16:56995038	rs4783962	t	c	0.0125	0.0055	86690	0.01214	0.2322	chr16:55552539	chr16:56995038	rs4783962	c	t	0.028	0.0057	92580	4.11e-06	0.7678	chr16:55552539	C	T	0.775692	0.783126	0.855753	0.0048947	0.017783
162	rs585002	chr9:15283513	chr9:15293513	rs585002	c	t	0.0439	0.0062	92761.9	3.62e-11	0.8193	chr9:15283513	chr9:15293513	rs585002	c	t	0.0101	0.0066	83112.1	0.1281	0.8193	chr9:15283513	chr9:15293513	rs585002	c	t	0.0165	0.006	86755	0.004093	0.8193	chr9:15283513	chr9:15293513	rs585002	c	t	0.0292	0.0063	92660.5	5.38e-06	0.8193	chr9:15283513	C	T	0.816985	0.395584	0.8179	0.0153639	0.0180851
163	rs7241641	chr18:45531755	chr18:47277757	rs7241641	g	a	0.0449	0.0056	92750	6.18e-14	0.2533	chr18:45531755	chr18:47277757	rs7241641	g	a	0.0062	0.006	83108.1	0.3197	0.2533	chr18:45531755	chr18:47277757	rs7241641	a	g	0.0001	0.0055	86750.9	0.9896	0.7467	chr18:45531755	chr18:47277757	rs7241641	g	a	0.0266	0.0057	92656	5.48e-06	0.2533	chr18:45531755	G	A	0.24276	0.0358275	0.0529056	-0.0333333	0.0158815
166	rs6507952	chr18:45532145	chr18:47278147	rs6507952	t	c	0.0447	0.0056	92777	8.17e-14	0.2559	chr18:45532145	chr18:47278147	rs6507952	t	c	0.0062	0.006	83127	0.3169	0.2559	chr18:45532145	chr18:47278147	rs6507952	c	t	0.0001	0.0055	86772	0.9897	0.7441	chr18:45532145	chr18:47278147	rs6507952	t	c	0.0264	0.0057	92685	6.63e-06	0.2559	chr18:45532145	C	T	0.757385	0.0293611	0.0394219	0.0346158	0.015889
167	rs8176720	chr9:135122694	chr9:136132873	rs8176720	t	c	0.0093	0.005	92366.1	0.08322	0.6636	chr9:135122694	chr9:136132873	rs8176720	t	c	0.0325	0.0054	82773	7.8e-09	0.6636	chr9:135122694	chr9:136132873	rs8176720	c	t	0.012	0.0049	86396.1	0.02843	0.3364	chr9:135122694	chr9:136132873	rs8176720	t	c	0.0237	0.0051	92255.1	6.78e-06	0.6636	chr9:135122694	C	T	0.369998	0.0598543	0.542009	-0.0269975	0.0143462
168	rs499790	chr11:116024949	chr11:116519739	rs499790	c	t	0.0638	0.0073	92684.5	2.72e-15	0.8865	chr11:116024949	chr11:116519739	rs499790	t	c	0.0301	0.0078	83038.9	0.0003639	0.1135	chr11:116024949	chr11:116519739	rs499790	t	c	0.0985	0.0072	86681.1	4.25e-38	0.1135	chr11:116024949	chr11:116519739	rs499790	t	c	0.0298	0.0074	92586.4	6.78e-06	0.1135	chr11:116024949	C	T	0.904565	0.0048723	0.253921	-0.0663289	0.0235597
170	rs888192	chr12:108479480	chr12:109995097	rs888192	g	a	0.0274	0.0048	92705	3.3e-08	0.5554	chr12:108479480	chr12:109995097	rs888192	g	a	0.0109	0.0051	83074	0.03352	0.5554	chr12:108479480	chr12:109995097	rs888192	g	a	0.0074	0.0047	86715.1	0.0738	0.5554	chr12:108479480	chr12:109995097	rs888192	g	a	0.0212	0.0049	92608.1	1.45e-05	0.5554	chr12:108479480	G	A	0.527002	0.688096	0.442779	-0.0055725	0.0138812
175	rs10774708	chr12:108377539	chr12:109893156	rs10774708	g	a	0.0283	0.0048	92785.9	1.26e-08	0.5541	chr12:108377539	chr12:109893156	rs10774708	g	a	0.0102	0.0051	83136	0.04768	0.5541	chr12:108377539	chr12:109893156	rs10774708	g	a	0.0072	0.0047	86781	0.09041	0.5541	chr12:108377539	chr12:109893156	rs10774708	g	a	0.0206	0.0049	92687.9	2.38e-05	0.5541	chr12:108377539	G	A	0.527145	0.728795	0.355159	-0.0048352	0.0139452
176	rs1344063	chr2:21038026	chr2:21184545	rs1344063	c	t	0.0253	0.0048	92730	7.23e-07	0.5844	chr2:21038026	chr2:21184545	rs1344063	t	c	0.0299	0.0051	83087	2.69e-08	0.4156	chr2:21038026	chr2:21184545	rs1344063	t	c	0.026	0.0047	86731	1.56e-07	0.4156	chr2:21038026	chr2:21184545	rs1344063	t	c	0.0208	0.0049	92637	2.74e-05	0.4156	chr2:21038026	C	T	0.566826	0.448409	0.779881	-0.0105849	0.013963
177	rs7308864	chr12:108355562	chr12:109871179	rs7308864	g	a	0.0273	0.0048	92802.9	3.95e-08	0.5594	chr12:108355562	chr12:109871179	rs7308864	g	a	0.0083	0.0051	83151.9	0.1093	0.5594	chr12:108355562	chr12:109871179	rs7308864	g	a	0.0042	0.0047	86799.1	0.2856	0.5594	chr12:108355562	chr12:109871179	rs7308864	g	a	0.0203	0.0049	92709	3.44e-05	0.5594	chr12:108355562	G	A	0.523887	0.55997	0.448218	-0.008132	0.0139513
178	rs7571469	chr2:21057986	chr2:21204481	rs7571469	c	g	0.0285	0.0048	92694	2.08e-08	0.5792	chr2:21057986	chr2:21204481	rs7571469	g	c	0.0293	0.0051	83060	4.94e-08	0.4208	chr2:21057986	chr2:21204481	rs7571469	g	c	0.0297	0.0047	86705	2.85e-09	0.4208	chr2:21057986	chr2:21204481	rs7571469	g	c	0.0202	0.0049	92602	5.06e-05	0.4208	chr2:21057986	C	G	0.559176	0.374753	0.796553	-0.0124284	0.0140022
184	rs7220650	chr17:34740694	chr17:37487168	rs7220650	t	c	0.0368	0.0057	92705	7.65e-10	0.7507	chr17:34740694	chr17:37487168	rs7220650	t	c	0.0006	0.006	83068.9	0.8991	0.7507	chr17:34740694	chr17:37487168	rs7220650	c	t	0.0115	0.0055	86711.1	0.0669	0.2493	chr17:34740694	chr17:37487168	rs7220650	t	c	0.0221	0.0057	92608	0.0001064	0.7507	chr17:34740694	C	T	0.265241	0.32324	0.928936	0.0156312	0.0158239
185	rs1124324	chr16:66454988	chr16:67897487	rs1124324	t	c	0.0778	0.0071	92779.9	1.3e-24	0.1306	chr16:66454988	chr16:67897487	rs1124324	c	t	0.0031	0.0076	83126.9	0.6743	0.8694	chr16:66454988	chr16:67897487	rs1124324	c	t	0.0081	0.0069	86769.9	0.1905	0.8694	chr16:66454988	chr16:67897487	rs1124324	t	c	0.03	0.0072	92684.9	0.0001068	0.1306	chr16:66454988	C	T	0.887285	0.221424	0.649275	0.0262178	0.0214417
189	rs8059305	chr16:66594167	chr16:68036666	rs8059305	c	a	0.0688	0.0068	92777.6	4.26e-21	0.1478	chr16:66594167	chr16:68036666	rs8059305	a	c	0.0003	0.0072	83127.8	0.9235	0.8522	chr16:66594167	chr16:68036666	rs8059305	a	c	0.0081	0.0066	86769.4	0.2175	0.8522	chr16:66594167	chr16:68036666	rs8059305	c	a	0.0282	0.0069	92679.2	0.0001346	0.1478	chr16:66594167	C	A	0.128931	0.140552	0.563777	-0.0301781	0.0204772
191	rs2338800	chr17:34751675	chr17:37498149	rs2338800	g	c	0.0362	0.0057	92689.9	1.48e-09	0.7507	chr17:34751675	chr17:37498149	rs2338800	g	c	0.0006	0.006	83046.9	0.9048	0.7507	chr17:34751675	chr17:37498149	rs2338800	c	g	0.0119	0.0055	86690.1	0.06027	0.2493	chr17:34751675	chr17:37498149	rs2338800	g	c	0.0217	0.0057	92597	0.0001383	0.7507	chr17:34751675	C	G	0.264418	0.3465	0.915185	0.0149399	0.0158699
192	rs801426	chr17:34694635	chr17:37441109	rs801426	g	a	0.0365	0.0057	92597.9	1.01e-09	0.7493	chr17:34694635	chr17:37441109	rs801426	g	a	0.0006	0.006	82971	0.8902	0.7493	chr17:34694635	chr17:37441109	rs801426	a	g	0.0114	0.0055	86614	0.07236	0.2507	chr17:34694635	chr17:37441109	rs801426	g	a	0.0218	0.0057	92506	0.0001383	0.7493	chr17:34694635	G	A	0.735006	0.250209	0.837098	-0.0181994	0.0158278
193	rs755500	chr17:34663391	chr17:37409865	rs755500	a	g	0.0365	0.0057	92710	1.16e-09	0.7533	chr17:34663391	chr17:37409865	rs755500	a	g	0.0002	0.006	83067	0.9482	0.7533	chr17:34663391	chr17:37409865	rs755500	g	a	0.0121	0.0055	86710.1	0.05265	0.2467	chr17:34663391	chr17:37409865	rs755500	a	g	0.0216	0.0057	92615	0.0001401	0.7533	chr17:34663391	G	A	0.248649	0.320807	0.917567	0.0155864	0.0156994
194	rs4239222	chr17:34949761	chr17:37696235	rs4239222	t	g	0.0364	0.0057	92700	1.15e-09	0.7546	chr17:34949761	chr17:37696235	rs4239222	t	g	0.0001	0.006	83052	0.9731	0.7546	chr17:34949761	chr17:37696235	rs4239222	g	t	0.0118	0.0055	86696	0.05734	0.2454	chr17:34949761	chr17:37696235	rs4239222	t	g	0.0218	0.0057	92606.1	0.0001462	0.7546	chr17:34949761	G	T	0.265456	0.21883	0.895972	0.0193244	0.0157154
202	rs8076494	chr17:34770248	chr17:37516722	rs8076494	t	c	0.0365	0.0057	92727.9	1.12e-09	0.7546	chr17:34770248	chr17:37516722	rs8076494	t	c	0.0004	0.006	83085	0.9373	0.7546	chr17:34770248	chr17:37516722	rs8076494	c	t	0.012	0.0055	86728.1	0.0593	0.2454	chr17:34770248	chr17:37516722	rs8076494	t	c	0.0213	0.0057	92636	0.0001835	0.7546	chr17:34770248	C	T	0.264944	0.307456	0.902539	0.0161265	0.0158014
203	rs11654018	chr17:34957266	chr17:37703740	rs11654018	c	t	0.0364	0.0057	92730	1.1e-09	0.7507	chr17:34957266	chr17:37703740	rs11654018	c	t	0.0001	0.006	83084	0.9691	0.7507	chr17:34957266	chr17:37703740	rs11654018	t	c	0.0112	0.0055	86728	0.0692	0.2493	chr17:34957266	chr17:37703740	rs11654018	c	t	0.0213	0.0057	92635.1	0.0001992	0.7507	chr17:34957266	C	T	0.750698	0.227869	0.861636	-0.0189743	0.015735
205	rs8056649	chr16:66817584	chr16:68260083	rs8056649	t	c	0.0713	0.0072	92789.7	3.4e-20	0.1253	chr16:66817584	chr16:68260083	rs8056649	c	t	0.0011	0.0077	83137.7	0.8518	0.8747	chr16:66817584	chr16:68260083	rs8056649	c	t	0.0076	0.007	86779.7	0.2305	0.8747	chr16:66817584	chr16:68260083	rs8056649	t	c	0.0288	0.0073	92693.7	0.0002201	0.1253	chr16:66817584	C	T	0.890008	0.51914	0.519724	0.0140857	0.0218494
206	rs2107369	chr16:66673519	chr16:68116018	rs2107369	g	t	0.0707	0.0068	92786.7	6.86e-22	0.1464	chr16:66673519	chr16:68116018	rs2107369	t	g	0.002	0.0073	83133.7	0.7414	0.8536	chr16:66673519	chr16:68116018	rs2107369	t	g	0.0082	0.0067	86775.7	0.1917	0.8536	chr16:66673519	chr16:68116018	rs2107369	g	t	0.0277	0.0069	92690.7	0.0002255	0.1464	chr16:66673519	G	T	0.15054	0.217787	0.469122	-0.0251945	0.0204429
207	rs6485788	chr11:47830459	chr11:47873883	rs6485788	g	a	0.0443	0.0059	92767	1.71e-11	0.2098	chr11:47830459	chr11:47873883	rs6485788	g	a	0.0079	0.0063	83118	0.2139	0.2098	chr11:47830459	chr11:47873883	rs6485788	a	g	0.0114	0.0057	86760.1	0.05606	0.7902	chr11:47830459	chr11:47873883	rs6485788	g	a	0.0232	0.006	92671	0.0002497	0.2098	chr11:47830459	G	A	0.215308	0.917966	0.275505	-0.0017193	0.0166934
208	rs8070695	chr17:34731588	chr17:37478062	rs8070695	g	a	0.0367	0.0057	91248	1.13e-09	0.7507	chr17:34731588	chr17:37478062	rs8070695	a	g	0.0005	0.006	81665	0.9652	0.2493	chr17:34731588	chr17:37478062	rs8070695	a	g	0.013	0.0055	85295	0.04067	0.2493	chr17:34731588	chr17:37478062	rs8070695	g	a	0.0205	0.0057	91421	0.000316	0.7507	chr17:34731588	G	A	0.734397	0.244418	0.874968	-0.0184174	0.0158223
209	rs634869	chr6:139873450	chr6:139831757	rs634869	c	t	0.0198	0.0049	92775	0.0001378	0.562	chr6:139873450	chr6:139831757	rs634869	t	c	0.0147	0.0052	83125	0.006451	0.438	chr6:139873450	chr6:139831757	rs634869	t	c	0.0326	0.0047	86767	6.08e-11	0.438	chr6:139873450	chr6:139831757	rs634869	t	c	0.0179	0.0049	92678	0.0003226	0.438	chr6:139873450	C	T	0.576744	0.0071825	0.244642	-0.037671	0.0140131
211	rs592423	chr6:139882386	chr6:139840693	rs592423	c	a	0.018	0.0048	92762	0.0004574	0.5237	chr6:139882386	chr6:139840693	rs592423	a	c	0.0129	0.0051	83111	0.01603	0.4763	chr6:139882386	chr6:139840693	rs592423	a	c	0.0303	0.0047	86753	1.3e-09	0.4763	chr6:139882386	chr6:139840693	rs592423	a	c	0.0179	0.0049	92665	0.0003292	0.4763	chr6:139882386	C	A	0.540051	0.0168499	0.25619	-0.0333944	0.0139728
214	rs2292316	chr16:66418635	chr16:67861134	rs2292316	g	c	0.0698	0.0071	92580.6	6.52e-20	0.1306	chr16:66418635	chr16:67861134	rs2292316	g	c	0.0001	0.0076	82971.9	0.9692	0.1306	chr16:66418635	chr16:67861134	rs2292316	c	g	0.0054	0.0069	86607.2	0.3444	0.8694	chr16:66418635	chr16:67861134	rs2292316	g	c	0.0277	0.0072	92479.9	0.0003701	0.1306	chr16:66418635	C	G	0.88719	0.0998658	0.887267	0.035303	0.0214542
218	rs638491	chr9:15280012	chr9:15290012	rs638491	g	a	0.0454	0.0066	92747.3	9.13e-11	0.8496	chr9:15280012	chr9:15290012	rs638491	g	a	0.0016	0.0069	83099	0.8179	0.8496	chr9:15280012	chr9:15290012	rs638491	g	a	0.0139	0.0063	86742	0.01582	0.8496	chr9:15280012	chr9:15290012	rs638491	g	a	0.0239	0.0066	92648.6	0.0004617	0.8496	chr9:15280012	G	A	0.811235	0.611323	0.871817	0.0093654	0.018429
219	rs643531	chr9:15286034	chr9:15296034	rs643531	a	c	0.0616	0.0071	92743.7	4.01e-16	0.8575	chr9:15286034	chr9:15296034	rs643531	a	c	0.0005	0.0075	83096.1	0.922	0.8575	chr9:15286034	chr9:15296034	rs643531	a	c	0.0201	0.0068	86738.6	0.00106	0.8575	chr9:15286034	chr9:15296034	rs643531	a	c	0.026	0.0071	92643.6	0.0004617	0.8575	chr9:15286034	C	A	0.13308	0.48161	0.858206	-0.0142504	0.0202503
220	rs255052	chr16:66582496	chr16:68024995	rs255052	a	g	0.0655	0.0066	92324.7	3.57e-20	0.1517	chr16:66582496	chr16:68024995	rs255052	g	a	0.0013	0.007	82725.1	0.8109	0.8483	chr16:66582496	chr16:68024995	rs255052	g	a	0.0082	0.0064	86358.6	0.1662	0.8483	chr16:66582496	chr16:68024995	rs255052	a	g	0.0255	0.0067	92222.5	0.0004748	0.1517	chr16:66582496	G	A	0.840044	0.143801	0.468569	0.0290877	0.0198988
222	rs17660635	chr8:9234660	chr8:9197250	rs17660635	a	g	0.0403	0.0056	91386	2.47e-11	0.785	chr8:9234660	chr8:9197250	rs17660635	a	g	0.0182	0.006	81769	0.004006	0.785	chr8:9234660	chr8:9197250	rs17660635	g	a	0.016	0.0055	85395	0.00615	0.215	chr8:9234660	chr8:9197250	rs17660635	a	g	0.0201	0.0057	91263	0.0006338	0.785	chr8:9234660	G	A	0.224994	0.66172	0.084691	-0.0072015	0.0164591
224	rs632057	chr6:139875705	chr6:139834012	rs632057	g	t	0.0203	0.0049	92702	0.0001269	0.6121	chr6:139875705	chr6:139834012	rs632057	t	g	0.0156	0.0052	83059	0.004145	0.3879	chr6:139875705	chr6:139834012	rs632057	t	g	0.0296	0.0048	86700.9	2.69e-09	0.3879	chr6:139875705	chr6:139834012	rs632057	t	g	0.0171	0.005	92605	0.0007124	0.3879	chr6:139875705	G	T	0.610316	0.0036968	0.240679	-0.0408206	0.0140618
228	rs10742805	chr11:47411277	chr11:47454701	rs10742805	a	g	0.0475	0.0053	92722	6.68e-17	0.2955	chr11:47411277	chr11:47454701	rs10742805	a	g	0.0027	0.0056	83078	0.6981	0.2955	chr11:47411277	chr11:47454701	rs10742805	g	a	0.0158	0.0051	86721	0.004044	0.7045	chr11:47411277	chr11:47454701	rs10742805	a	g	0.0187	0.0053	92629	0.001007	0.2955	chr11:47411277	G	A	0.686805	0.447793	0.247098	0.011434	0.0150626
230	rs7105122	chr11:47406120	chr11:47449544	rs7105122	t	c	0.0473	0.0053	92587.1	8.66e-17	0.2955	chr11:47406120	chr11:47449544	rs7105122	t	c	0.003	0.0056	82964.1	0.6558	0.2955	chr11:47406120	chr11:47449544	rs7105122	c	t	0.0154	0.0051	86600	0.005244	0.7045	chr11:47406120	chr11:47449544	rs7105122	t	c	0.0187	0.0054	92494.1	0.001033	0.2955	chr11:47406120	C	T	0.701843	0.454731	0.179554	0.0113169	0.0151386
231	rs10838689	chr11:47291100	chr11:47334524	rs10838689	a	g	0.0617	0.0062	92765	1.71e-20	0.1689	chr11:47291100	chr11:47334524	rs10838689	a	g	0.002	0.0066	83116	0.7876	0.1689	chr11:47291100	chr11:47334524	rs10838689	g	a	0.0199	0.006	86759	0.002085	0.8311	chr11:47291100	chr11:47334524	rs10838689	a	g	0.022	0.0063	92670	0.001076	0.1689	chr11:47291100	G	A	0.79272	0.189073	0.535014	0.0238356	0.018149
235	rs17788930	chr11:47709351	chr11:47752775	rs17788930	a	g	0.0427	0.0051	92766.1	7.56e-15	0.6425	chr11:47709351	chr11:47752775	rs17788930	g	a	0.001	0.0054	83116	0.8775	0.3575	chr11:47709351	chr11:47752775	rs17788930	g	a	0.014	0.005	86759.1	0.009253	0.3575	chr11:47709351	chr11:47752775	rs17788930	a	g	0.0168	0.0051	92671.1	0.00194	0.6425	chr11:47709351	G	A	0.344679	0.584815	0.673078	0.0079821	0.0146095
237	rs342438	chr4:88259430	chr4:88040406	rs342438	a	g	0.018	0.0049	92794.9	0.0007598	0.4222	chr4:88259430	chr4:88040406	rs342438	g	a	0.0143	0.0052	83144	0.01305	0.5778	chr4:88259430	chr4:88040406	rs342438	g	a	0.03	0.0048	86785	9.7e-10	0.5778	chr4:88259430	chr4:88040406	rs342438	g	a	0.0159	0.0049	92702.9	0.002026	0.5778	chr4:88259430	G	A	0.599228	0.0913846	0.761023	0.0236524	0.0140109
239	rs7118396	chr11:47226512	chr11:47269936	rs7118396	t	c	0.0593	0.0064	92756	1.79e-17	0.1583	chr11:47226512	chr11:47269936	rs7118396	t	c	0.0019	0.0068	83113	0.7549	0.1583	chr11:47226512	chr11:47269936	rs7118396	c	t	0.0175	0.0062	86755	0.01024	0.8417	chr11:47226512	chr11:47269936	rs7118396	t	c	0.0213	0.0065	92661.3	0.002345	0.1583	chr11:47226512	C	T	0.834955	0.232628	0.659193	0.0223077	0.0186892
240	rs10769255	chr11:47323947	chr11:47367371	rs10769255	t	c	0.0615	0.0062	92741	3.17e-20	0.1675	chr11:47323947	chr11:47367371	rs10769255	c	t	0.0002	0.0066	83091.1	0.974	0.8325	chr11:47323947	chr11:47367371	rs10769255	c	t	0.0195	0.006	86734.1	0.00289	0.8325	chr11:47323947	chr11:47367371	rs10769255	t	c	0.0196	0.0063	92643	0.003	0.1675	chr11:47323947	C	T	0.819091	0.046525	0.55033	0.0364668	0.0183195
241	rs11784552	chr8:9262317	chr8:9224907	rs11784552	c	t	0.0373	0.0058	92471	2.21e-09	0.8153	chr8:9262317	chr8:9224907	rs11784552	c	t	0.0166	0.0062	82847.1	0.01061	0.8153	chr8:9262317	chr8:9224907	rs11784552	t	c	0.0154	0.0057	86482	0.011	0.1847	chr8:9262317	chr8:9224907	rs11784552	c	t	0.0177	0.0059	92357	0.003338	0.8153	chr8:9262317	C	T	0.795548	0.945132	0.0271979	-0.0011722	0.0170327
242	rs4752856	chr11:47604618	chr11:47648042	rs4752856	g	a	0.0407	0.0051	92749	1.13e-13	0.6438	chr11:47604618	chr11:47648042	rs4752856	a	g	0.0019	0.0054	83106	0.7554	0.3562	chr11:47604618	chr11:47648042	rs4752856	a	g	0.0145	0.0049	86749	0.008562	0.3562	chr11:47604618	chr11:47648042	rs4752856	g	a	0.0157	0.0051	92653	0.00366	0.6438	chr11:47604618	G	A	0.637524	0.519972	0.843139	-0.0093892	0.0145934
245	rs3781619	chr11:47211893	chr11:47255317	rs3781619	a	g	0.0601	0.0064	92769	3.91e-18	0.1596	chr11:47211893	chr11:47255317	rs3781619	a	g	0.0005	0.0068	83119	0.9308	0.1596	chr11:47211893	chr11:47255317	rs3781619	g	a	0.0188	0.0062	86762	0.00592	0.8404	chr11:47211893	chr11:47255317	rs3781619	a	g	0.0202	0.0065	92673.7	0.00624	0.1596	chr11:47211893	G	A	0.811411	0.125362	0.835179	0.028857	0.0188282
246	rs7198357	chr16:66442120	chr16:67884619	rs7198357	t	c	0.058	0.0063	92778.5	8.68e-18	0.1728	chr16:66442120	chr16:67884619	rs7198357	c	t	0.0072	0.0067	83131	0.316	0.8272	chr16:66442120	chr16:67884619	rs7198357	c	t	0.0089	0.0061	86773	0.1105	0.8272	chr16:66442120	chr16:67884619	rs7198357	t	c	0.0187	0.0064	92683.8	0.006275	0.1728	chr16:66442120	C	T	0.840419	0.114502	0.946997	0.0294787	0.0186778
247	rs3775214	chr4:88242323	chr4:88023299	rs3775214	g	a	0.018	0.0049	92810	0.0007112	0.4248	chr4:88242323	chr4:88023299	rs3775214	a	g	0.0122	0.0052	83159	0.0363	0.5752	chr4:88242323	chr4:88023299	rs3775214	a	g	0.0285	0.0047	86801	4.94e-09	0.5752	chr4:88242323	chr4:88023299	rs3775214	a	g	0.014	0.0049	92717	0.006318	0.5752	chr4:88242323	G	A	0.398844	0.0972987	0.663984	-0.0233512	0.0140832
248	rs2271294	chr16:66459827	chr16:67902326	rs2271294	t	a	0.0575	0.0063	92711.2	1.53e-17	0.1728	chr16:66459827	chr16:67902326	rs2271294	a	t	0.007	0.0067	83069.9	0.3351	0.8272	chr16:66459827	chr16:67902326	rs2271294	a	t	0.0087	0.0061	86709.9	0.1216	0.8272	chr16:66459827	chr16:67902326	rs2271294	t	a	0.0185	0.0064	92615.9	0.006613	0.1728	chr16:66459827	T	A	0.15918	0.131988	0.935087	-0.0282037	0.0187237
254	rs4274565	chr2:21005390	chr2:21141909	rs4274565	a	c	0.0308	0.0049	92679.1	2.58e-09	0.5488	chr2:21005390	chr2:21141909	rs4274565	a	c	0.0137	0.0052	83048.9	0.01465	0.5488	chr2:21005390	chr2:21141909	rs4274565	c	a	0.0291	0.0047	86694	7.93e-09	0.4512	chr2:21005390	chr2:21141909	rs4274565	a	c	0.0133	0.0049	92590	0.009735	0.5488	chr2:21005390	C	A	0.417409	0.0796114	0.859975	0.02455	0.014005
256	rs12710749	chr2:21000031	chr2:21136550	rs12710749	a	c	0.0287	0.0049	92559	4.13e-08	0.5726	chr2:21000031	chr2:21136550	rs12710749	a	c	0.0136	0.0052	82956	0.01477	0.5726	chr2:21000031	chr2:21136550	rs12710749	c	a	0.0295	0.0048	86586	7.57e-09	0.4274	chr2:21000031	chr2:21136550	rs12710749	a	c	0.0128	0.005	92458.9	0.01098	0.5726	chr2:21000031	C	A	0.402905	0.0066179	0.777399	0.0378311	0.0139316
259	rs7942054	chr11:116138185	chr11:116632975	rs7942054	a	g	0.0262	0.0059	92756	2.2e-05	0.2058	chr11:116138185	chr11:116632975	rs7942054	g	a	0.0145	0.0062	83109	0.02828	0.7942	chr11:116138185	chr11:116632975	rs7942054	g	a	0.044	0.0057	86750	3.67e-12	0.7942	chr11:116138185	chr11:116632975	rs7942054	g	a	0.015	0.0059	92657	0.0139	0.7942	chr11:116138185	G	A	0.78383	0.0850567	0.00890761	0.0512682	0.0297712
265	rs3861397	chr6:139870609	chr6:139828916	rs3861397	a	g	0.0223	0.005	92777	3.93e-05	0.6583	chr6:139870609	chr6:139828916	rs3861397	g	a	0.0097	0.0053	83126	0.0749	0.3417	chr6:139870609	chr6:139828916	rs3861397	g	a	0.0279	0.0049	86767.1	3.18e-08	0.3417	chr6:139870609	chr6:139828916	rs3861397	g	a	0.0117	0.0051	92679	0.0221	0.3417	chr6:139870609	G	A	0.356864	0.0292834	0.115223	0.0317342	0.0145593
269	rs180366	chr11:116100966	chr11:116595756	rs180366	t	c	0.0276	0.0058	92754	6.79e-06	0.2058	chr11:116100966	chr11:116595756	rs180366	c	t	0.013	0.0062	83107	0.05111	0.7942	chr11:116100966	chr11:116595756	rs180366	c	t	0.042	0.0057	86744	2.11e-11	0.7942	chr11:116100966	chr11:116595756	rs180366	c	t	0.0135	0.0059	92650	0.02883	0.7942	chr11:116100966	C	T	0.803506	0.0289674	0.0309974	0.0377198	0.0172715
270	rs180354	chr11:116105036	chr11:116599826	rs180354	t	c	0.0279	0.0058	92755	5.98e-06	0.2071	chr11:116105036	chr11:116599826	rs180354	c	t	0.0132	0.0062	83106	0.04761	0.7929	chr11:116105036	chr11:116599826	rs180354	c	t	0.0426	0.0057	86746	9.63e-12	0.7929	chr11:116105036	chr11:116599826	rs180354	c	t	0.0134	0.0059	92656.1	0.03011	0.7929	chr11:116105036	C	T	0.802913	0.0217829	0.0182455	0.0394942	0.0172153
273	rs11605672	chr11:47370309	chr11:47413733	rs11605672	a	g	0.0312	0.0052	91506	3.28e-08	0.6768	chr11:47370309	chr11:47413733	rs11605672	g	a	0.0027	0.0055	81864	0.6422	0.3232	chr11:47370309	chr11:47413733	rs11605672	g	a	0.0123	0.0051	85505	0.03405	0.3232	chr11:47370309	chr11:47413733	rs11605672	a	g	0.0112	0.0053	91406.9	0.0491	0.6768	chr11:47370309	G	A	0.320388	0.837169	0.719237	0.0030187	0.0146883
275	rs1052373	chr11:47311363	chr11:47354787	rs1052373	t	c	0.0597	0.0052	92628	1.05e-26	0.3179	chr11:47311363	chr11:47354787	rs1052373	c	t	0.0072	0.0055	83002	0.1813	0.6821	chr11:47311363	chr11:47354787	rs1052373	c	t	0.0223	0.005	86631	4.58e-05	0.6821	chr11:47311363	chr11:47354787	rs1052373	t	c	0.0112	0.0052	92512	0.0588	0.3179	chr11:47311363	C	T	0.661695	0.172479	0.0268937	0.0202628	0.0148523
279	rs10501321	chr11:47251202	chr11:47294626	rs10501321	c	t	0.0594	0.0052	92757	1.14e-26	0.314	chr11:47251202	chr11:47294626	rs10501321	t	c	0.0073	0.0055	83108	0.1748	0.686	chr11:47251202	chr11:47294626	rs10501321	t	c	0.0225	0.005	86751	4.12e-05	0.686	chr11:47251202	chr11:47294626	rs10501321	c	t	0.0109	0.0052	92661	0.06948	0.314	chr11:47251202	C	T	0.353502	0.192947	0.0404503	-0.0188473	0.0144766
281	rs901746	chr11:47216895	chr11:47260319	rs901746	g	a	0.0569	0.0052	92722	9.36e-24	0.3074	chr11:47216895	chr11:47260319	rs901746	a	g	0.0079	0.0055	83084	0.161	0.6926	chr11:47216895	chr11:47260319	rs901746	a	g	0.0201	0.0051	86726.1	0.0003502	0.6926	chr11:47216895	chr11:47260319	rs901746	g	a	0.0096	0.0053	92624.1	0.1202	0.3074	chr11:47216895	G	A	0.3217	0.274991	0.116362	-0.0163135	0.014944
282	rs2013867	chr11:47216848	chr11:47260272	rs2013867	c	t	0.0572	0.0052	92737	3.93e-24	0.3074	chr11:47216848	chr11:47260272	rs2013867	t	c	0.008	0.0055	83095	0.1513	0.6926	chr11:47216848	chr11:47260272	rs2013867	t	c	0.0201	0.0051	86738.1	0.0003165	0.6926	chr11:47216848	chr11:47260272	rs2013867	c	t	0.0097	0.0053	92641.1	0.1206	0.3074	chr11:47216848	C	T	0.33561	0.276674	0.13485	-0.0162611	0.0149484
284	rs10838681	chr11:47231640	chr11:47275064	rs10838681	a	g	0.0549	0.0054	92745	9.66e-21	0.2691	chr11:47231640	chr11:47275064	rs10838681	g	a	0.0078	0.0057	83100	0.1527	0.7309	chr11:47231640	chr11:47275064	rs10838681	g	a	0.0197	0.0052	86735	0.0004076	0.7309	chr11:47231640	chr11:47275064	rs10838681	a	g	0.0105	0.0055	92634	0.126	0.2691	chr11:47231640	G	A	0.696396	0.237825	0.16789	0.0180881	0.0153232
285	rs7124955	chr11:47271850	chr11:47315274	rs7124955	a	t	0.0518	0.0052	92435.9	1.82e-20	0.314	chr11:47271850	chr11:47315274	rs7124955	t	a	0.0056	0.0055	82841.9	0.2873	0.686	chr11:47271850	chr11:47315274	rs7124955	t	a	0.0188	0.005	86468.9	0.0008604	0.686	chr11:47271850	chr11:47315274	rs7124955	a	t	0.0084	0.0052	92334.9	0.1746	0.314	chr11:47271850	T	A	0.645592	0.199354	0.0327212	0.0186541	0.014535
286	rs17489268	chr8:19896325	chr8:19852045	rs17489268	a	t	0.0931	0.0054	92522.1	1.4e-58	0.2731	chr8:19896325	chr8:19852045	rs17489268	t	a	0.0036	0.0058	82900	0.5013	0.7269	chr8:19896325	chr8:19852045	rs17489268	t	a	0.0946	0.0053	86534	3.63e-67	0.7269	chr8:19896325	chr8:19852045	rs17489268	a	t	0.007	0.0055	92422	0.2307	0.2731	chr8:19896325	T	A	0.709021	4.48e-05	0.255925	0.0637358	0.015617
288	rs2290883	chr11:46846773	chr11:46890197	rs2290883	a	g	0.0501	0.0068	92553	1.37e-11	0.1359	chr11:46846773	chr11:46890197	rs2290883	g	a	0.0064	0.0072	82927	0.2483	0.8641	chr11:46846773	chr11:46890197	rs2290883	g	a	0.02	0.0066	86565	0.004595	0.8641	chr11:46846773	chr11:46890197	rs2290883	a	g	0.012	0.0069	92456	0.2393	0.1359	chr11:46846773	G	A	0.835454	0.615336	0.92208	0.0101139	0.0201284
289	rs2144300	chr1:228361539	chr1:230294916	rs2144300	t	c	0.0535	0.0049	92735	1.41e-24	0.5844	chr1:228361539	chr1:230294916	rs2144300	c	t	0.0074	0.0052	83093	0.188	0.4156	chr1:228361539	chr1:230294916	rs2144300	c	t	0.0439	0.0047	86735	3.65e-19	0.4156	chr1:228361539	chr1:230294916	rs2144300	t	c	0.0053	0.0049	92644	0.3124	0.5844	chr1:228361539	C	T	0.403564	0.0576105	0.935586	0.0271216	0.0142847
291	rs17411126	chr8:19899552	chr8:19855272	rs17411126	c	t	0.1033	0.0054	92737	4.35e-72	0.2731	chr8:19899552	chr8:19855272	rs17411126	t	c	0.0073	0.0057	83094	0.2164	0.7269	chr8:19899552	chr8:19855272	rs17411126	t	c	0.1034	0.0053	86733	6.86e-81	0.7269	chr8:19899552	chr8:19855272	rs17411126	c	t	0.0056	0.0055	92634	0.3148	0.2731	chr8:19899552	C	T	0.291871	3.14e-05	0.248463	-0.0644898	0.0154907
292	rs645040	chr3:137409312	chr3:135926622	rs645040	g	t	0.0354	0.006	92776	1.29e-08	0.2309	chr3:137409312	chr3:135926622	rs645040	t	g	0.0176	0.0064	83123	0.007058	0.7691	chr3:137409312	chr3:135926622	rs645040	t	g	0.0282	0.0058	86767	3.47e-06	0.7691	chr3:137409312	chr3:135926622	rs645040	t	g	0.0066	0.0061	92682	0.3195	0.7691	chr3:137409312	G	T	0.241175	0.143193	0.898395	-0.0245917	0.0167976
293	rs4846914	chr1:228362314	chr1:230295691	rs4846914	a	g	0.0532	0.0049	92703	2.28e-24	0.5844	chr1:228362314	chr1:230295691	rs4846914	g	a	0.0073	0.0052	83058	0.1924	0.4156	chr1:228362314	chr1:230295691	rs4846914	g	a	0.0438	0.0047	86700	4.68e-19	0.4156	chr1:228362314	chr1:230295691	rs4846914	a	g	0.0051	0.0049	92609	0.3329	0.5844	chr1:228362314	G	A	0.396645	0.0411055	0.88437	0.0285213	0.0139642
294	rs17411031	chr8:19896590	chr8:19852310	rs17411031	g	c	0.1026	0.0054	92552	1.62e-70	0.2757	chr8:19896590	chr8:19852310	rs17411031	c	g	0.0078	0.0058	82931.1	0.1823	0.7243	chr8:19896590	chr8:19852310	rs17411031	c	g	0.1025	0.0053	86567.1	9.92e-79	0.7243	chr8:19896590	chr8:19852310	rs17411031	g	c	0.0056	0.0055	92447	0.3341	0.2757	chr8:19896590	C	G	0.725253	3.76e-05	0.22115	0.0643129	0.0156042
295	rs327	chr8:19863816	chr8:19819536	rs327	g	t	0.0983	0.0054	92709.9	2.9e-66	0.2797	chr8:19863816	chr8:19819536	rs327	t	g	0.0071	0.0057	83068.1	0.2164	0.7203	chr8:19863816	chr8:19819536	rs327	t	g	0.0969	0.0052	86707	2.12e-73	0.7203	chr8:19863816	chr8:19819536	rs327	g	t	0.0052	0.0055	92606	0.3628	0.2797	chr8:19863816	G	T	0.294138	8.52e-05	0.117059	-0.0614617	0.0156414
297	rs17489282	chr8:19896798	chr8:19852518	rs17489282	t	c	0.1021	0.0054	92713	4.92e-70	0.2731	chr8:19896798	chr8:19852518	rs17489282	c	t	0.0082	0.0058	83071.1	0.1631	0.7269	chr8:19896798	chr8:19852518	rs17489282	c	t	0.1025	0.0053	86712.1	1.25e-78	0.7269	chr8:19896798	chr8:19852518	rs17489282	t	c	0.0052	0.0055	92613	0.3734	0.2731	chr8:19896798	C	T	0.725536	4.97e-05	0.273316	0.0634254	0.0156333
298	rs1837842	chr8:19912570	chr8:19868290	rs1837842	c	t	0.1051	0.0054	92728.1	2.95e-74	0.2678	chr8:19912570	chr8:19868290	rs1837842	t	c	0.0085	0.0058	83087.9	0.1494	0.7322	chr8:19912570	chr8:19868290	rs1837842	t	c	0.104	0.0053	86728.9	1.44e-81	0.7322	chr8:19912570	chr8:19868290	rs1837842	c	t	0.0051	0.0055	92630.1	0.3762	0.2678	chr8:19912570	C	T	0.291332	5.01e-05	0.144592	-0.063304	0.015611
299	rs17482753	chr8:19876926	chr8:19832646	rs17482753	t	g	0.1472	0.0081	92746.5	8.96e-66	0.1227	chr8:19876926	chr8:19832646	rs17482753	g	t	0.0016	0.0086	83104.1	0.8203	0.8773	chr8:19876926	chr8:19832646	rs17482753	g	t	0.1645	0.0079	86745.1	1.51e-90	0.8773	chr8:19876926	chr8:19832646	rs17482753	t	g	0.0074	0.0082	92644.6	0.3818	0.1227	chr8:19876926	G	T	0.904746	0.0002992	0.0843122	0.0851856	0.023558
300	rs2352723	chr1:228358491	chr1:230291868	rs2352723	c	t	0.0445	0.0061	92749.4	1.65e-11	0.8127	chr1:228358491	chr1:230291868	rs2352723	t	c	0.0145	0.0065	83104	0.04205	0.1873	chr1:228358491	chr1:230291868	rs2352723	t	c	0.0399	0.006	86746	7e-11	0.1873	chr1:228358491	chr1:230291868	rs2352723	t	c	0.0048	0.0062	92656.5	0.3889	0.1873	chr1:228358491	C	T	0.824331	0.0783672	0.846027	-0.0320541	0.0182101
301	rs2673140	chr2:226868111	chr2:227159867	rs2673140	g	a	0.033	0.005	91522	5.84e-10	0.3734	chr2:226868111	chr2:227159867	rs2673140	a	g	0.0014	0.0053	81889	0.7737	0.6266	chr2:226868111	chr2:227159867	rs2673140	a	g	0.0266	0.0048	85536	1.55e-07	0.6266	chr2:226868111	chr2:227159867	rs2673140	g	a	0.0047	0.005	91130	0.3985	0.3734	chr2:226868111	G	A	0.378817	0.0012216	0.179465	-0.0460155	0.0142296
302	rs1919484	chr8:19913956	chr8:19869676	rs1919484	a	g	0.1048	0.0054	92736	1.08e-73	0.2678	chr8:19913956	chr8:19869676	rs1919484	g	a	0.0086	0.0058	83097	0.1458	0.7322	chr8:19913956	chr8:19869676	rs1919484	g	a	0.1038	0.0053	86736.1	1.25e-81	0.7322	chr8:19913956	chr8:19869676	rs1919484	a	g	0.0048	0.0055	92634	0.4001	0.2678	chr8:19913956	G	A	0.708744	5.88e-05	0.191876	0.0627924	0.0156302
303	rs4846905	chr1:228346205	chr1:230279582	rs4846905	g	a	0.0439	0.0061	92738	2.98e-11	0.814	chr1:228346205	chr1:230279582	rs4846905	a	g	0.0147	0.0065	83093	0.03989	0.186	chr1:228346205	chr1:230279582	rs4846905	a	g	0.0396	0.0059	86729.1	1.1e-10	0.186	chr1:228346205	chr1:230279582	rs4846905	a	g	0.0046	0.0062	92633.5	0.4051	0.186	chr1:228346205	G	A	0.800722	0.117137	0.841615	-0.0281598	0.0179716
305	rs10503669	chr8:19891970	chr8:19847690	rs10503669	a	c	0.1454	0.0082	92745.3	1.11e-62	0.1201	chr8:19891970	chr8:19847690	rs10503669	c	a	0.0036	0.0087	83103.1	0.6548	0.8799	chr8:19891970	chr8:19847690	rs10503669	c	a	0.1662	0.008	86743.8	6.4e-89	0.8799	chr8:19891970	chr8:19847690	rs10503669	a	c	0.0069	0.0083	92643.9	0.4431	0.1201	chr8:19891970	C	A	0.878256	0.0001873	0.200083	0.0889153	0.0238023
306	rs4244457	chr8:19943326	chr8:19899046	rs4244457	t	c	0.0535	0.0051	92744	5.66e-23	0.6689	chr8:19943326	chr8:19899046	rs4244457	t	c	0.0037	0.0054	83101.1	0.5359	0.6689	chr8:19943326	chr8:19899046	rs4244457	c	t	0.0534	0.005	86742	4.98e-26	0.3311	chr8:19943326	chr8:19899046	rs4244457	t	c	0.0043	0.0052	92643	0.4469	0.6689	chr8:19943326	C	T	0.331523	3.94e-05	0.910852	0.0603026	0.0146685
307	rs2943656	chr2:226830162	chr2:227121918	rs2943656	a	g	0.0338	0.0049	92773	1.43e-10	0.3813	chr2:226830162	chr2:227121918	rs2943656	g	a	0.0011	0.0052	83132	0.8033	0.6187	chr2:226830162	chr2:227121918	rs2943656	g	a	0.0287	0.0048	86778	1.22e-08	0.6187	chr2:226830162	chr2:227121918	rs2943656	a	g	0.0043	0.005	92681.1	0.4477	0.3813	chr2:226830162	G	A	0.610774	0.0011945	0.298624	0.0459997	0.0141967
308	rs1515099	chr2:226837143	chr2:227128899	rs1515099	g	a	0.0331	0.005	92761.9	4.09e-10	0.3747	chr2:226837143	chr2:227128899	rs1515099	a	g	0.0024	0.0052	83120	0.6269	0.6253	chr2:226837143	chr2:227128899	rs1515099	a	g	0.0272	0.0048	86766	6.64e-08	0.6253	chr2:226837143	chr2:227128899	rs1515099	g	a	0.0037	0.005	92668	0.5079	0.3747	chr2:226837143	G	A	0.377767	0.0006285	0.3886	-0.0485576	0.0142022
311	rs12541912	chr8:19904071	chr8:19859791	rs12541912	c	g	0.0822	0.0053	92662	1.69e-48	0.2995	chr8:19904071	chr8:19859791	rs12541912	g	c	0.0061	0.0056	83028	0.2841	0.7005	chr8:19904071	chr8:19859791	rs12541912	g	c	0.0845	0.0052	86665	5.27e-58	0.7005	chr8:19904071	chr8:19859791	rs12541912	c	g	0.0035	0.0054	92558	0.5243	0.2995	chr8:19904071	C	G	0.3151	0.0032765	0.48154	-0.044194	0.0150293
312	rs17315646	chr1:228361930	chr1:230295307	rs17315646	g	c	0.0487	0.0049	92491.1	1.14e-20	0.5844	chr1:228361930	chr1:230295307	rs17315646	c	g	0.0083	0.0052	82860.1	0.136	0.4156	chr1:228361930	chr1:230295307	rs17315646	c	g	0.0397	0.0047	86498	6.68e-16	0.4156	chr1:228361930	chr1:230295307	rs17315646	g	c	0.0033	0.0049	92395.1	0.5343	0.5844	chr1:228361930	C	G	0.402612	0.0433089	0.888339	0.0287717	0.0142383
313	rs271	chr8:19857982	chr8:19813702	rs271	a	g	0.096	0.0069	92737.8	8.32e-39	0.1385	chr8:19857982	chr8:19813702	rs271	g	a	0.0096	0.0073	83101	0.1918	0.8615	chr8:19857982	chr8:19813702	rs271	g	a	0.0958	0.0067	86739	1.51e-45	0.8615	chr8:19857982	chr8:19813702	rs271	a	g	0.0033	0.007	92637.4	0.5729	0.1385	chr8:19857982	G	A	0.822209	1.17e-05	0.760447	0.0848523	0.0193579
315	rs12545984	chr8:19891539	chr8:19847259	rs12545984	t	c	0.0501	0.0064	92743	1.47e-13	0.1544	chr8:19891539	chr8:19847259	rs12545984	c	t	0.0089	0.0068	83100	0.1919	0.8456	chr8:19891539	chr8:19847259	rs12545984	c	t	0.039	0.0062	86740	3.96e-10	0.8456	chr8:19891539	chr8:19847259	rs12545984	t	c	0.003	0.0065	92643	0.6604	0.1544	chr8:19891539	C	T	0.817641	0.0877649	0.182597	0.0309192	0.0181099
316	rs6065912	chr20:44065774	chr20:44632367	rs6065912	g	a	0.0438	0.0071	92602.7	1.02e-08	0.8417	chr20:44065774	chr20:44632367	rs6065912	a	g	0.0113	0.0076	82963.1	0.1476	0.1583	chr20:44065774	chr20:44632367	rs6065912	a	g	0.0379	0.007	86602.6	6.55e-08	0.1583	chr20:44065774	chr20:44632367	rs6065912	g	a	0.0041	0.0073	92504.8	0.6935	0.8417	chr20:44065774	G	A	0.841466	0.233863	0.870325	0.0243565	0.0204597
320	rs2943646	chr2:226807778	chr2:227099534	rs2943646	a	g	0.0324	0.005	92774	9.18e-10	0.3773	chr2:226807778	chr2:227099534	rs2943646	g	a	0.0023	0.0053	83132.9	0.6449	0.6227	chr2:226807778	chr2:227099534	rs2943646	g	a	0.0294	0.0048	86778.1	8.19e-09	0.6227	chr2:226807778	chr2:227099534	rs2943646	a	g	0.0019	0.005	92682.1	0.7778	0.3773	chr2:226807778	G	A	0.615647	0.0005763	0.319836	0.0487507	0.0141613
321	rs2972147	chr2:226808098	chr2:227099854	rs2972147	t	c	0.0324	0.005	92771	9.7e-10	0.3786	chr2:226808098	chr2:227099854	rs2972147	c	t	0.0024	0.0053	83129	0.6439	0.6214	chr2:226808098	chr2:227099854	rs2972147	c	t	0.0293	0.0048	86774.9	8.21e-09	0.6214	chr2:226808098	chr2:227099854	rs2972147	t	c	0.0018	0.005	92679.1	0.7843	0.3786	chr2:226808098	C	T	0.62544	0.0006646	0.298762	0.0481114	0.0141347
323	rs2760537	chr1:228393035	chr1:230326412	rs2760537	g	a	0.0566	0.0065	92775.9	1.92e-15	0.8311	chr1:228393035	chr1:230326412	rs2760537	a	g	0.0138	0.0069	83128.9	0.06665	0.1689	chr1:228393035	chr1:230326412	rs2760537	a	g	0.0443	0.0064	86771.6	5.13e-12	0.1689	chr1:228393035	chr1:230326412	rs2760537	g	a	0.0003	0.0066	92685.1	0.8055	0.8311	chr1:228393035	G	A	0.82815	0.195289	0.678377	-0.0260948	0.020149
325	rs263	chr8:19857092	chr8:19812812	rs263	t	c	0.0958	0.0065	92729	8.45e-44	0.1807	chr8:19857092	chr8:19812812	rs263	c	t	0.0126	0.0068	83090	0.07222	0.8193	chr8:19857092	chr8:19812812	rs263	c	t	0.0962	0.0063	86731.1	1.51e-50	0.8193	chr8:19857092	chr8:19812812	rs263	t	c	0.0011	0.0065	92629.3	0.8219	0.1807	chr8:19857092	C	T	0.823508	3.04e-05	0.30906	0.0775821	0.0186013
328	rs600845	chr1:228389331	chr1:230322708	rs600845	a	g	0.0571	0.0065	92764	1.1e-15	0.8298	chr1:228389331	chr1:230322708	rs600845	g	a	0.0136	0.0069	83121	0.0697	0.1702	chr1:228389331	chr1:230322708	rs600845	g	a	0.0441	0.0064	86763.5	6.61e-12	0.1702	chr1:228389331	chr1:230322708	rs600845	a	g	0.0006	0.0066	92673	0.8413	0.8298	chr1:228389331	G	A	0.147482	0.288441	0.658862	0.0212104	0.0199807
329	rs12543154	chr8:19800257	chr8:19755977	rs12543154	t	g	0.0711	0.0064	92514.8	3.16e-24	0.1702	chr8:19800257	chr8:19755977	rs12543154	g	t	0.0086	0.0068	82902.9	0.2377	0.8298	chr8:19800257	chr8:19755977	rs12543154	g	t	0.0606	0.0062	86535	2.58e-21	0.8298	chr8:19800257	chr8:19755977	rs12543154	t	g	0.0016	0.0065	92418.1	0.8455	0.1702	chr8:19800257	G	T	0.832131	0.0001651	0.289791	0.0708368	0.0188035
330	rs17482310	chr8:19791156	chr8:19746876	rs17482310	t	g	0.0652	0.0065	92735.9	9.9e-20	0.157	chr8:19791156	chr8:19746876	rs17482310	g	t	0.009	0.0069	83096	0.2163	0.843	chr8:19791156	chr8:19746876	rs17482310	g	t	0.0584	0.0063	86736.1	2.75e-19	0.843	chr8:19791156	chr8:19746876	rs17482310	g	t	0.001	0.0066	92636.1	0.8641	0.843	chr8:19791156	G	T	0.831281	0.0003608	0.210714	0.0660658	0.0185202
331	rs2943640	chr2:226801829	chr2:227093585	rs2943640	a	c	0.0317	0.005	92726	2.84e-09	0.3681	chr2:226801829	chr2:227093585	rs2943640	c	a	0.0036	0.0053	83087	0.4782	0.6319	chr2:226801829	chr2:227093585	rs2943640	c	a	0.0283	0.0049	86731	2.93e-08	0.6319	chr2:226801829	chr2:227093585	rs2943640	a	c	0.0013	0.005	92630.1	0.879	0.3681	chr2:226801829	C	A	0.617861	0.0013274	0.248659	0.0454655	0.0141637
332	rs11570892	chr8:19867897	chr8:19823617	rs11570892	g	a	0.0494	0.0065	92743	1.17e-12	0.1438	chr8:19867897	chr8:19823617	rs11570892	a	g	0.0115	0.0069	83099.9	0.1017	0.8562	chr8:19867897	chr8:19823617	rs11570892	a	g	0.0381	0.0063	86740.1	1.91e-09	0.8562	chr8:19867897	chr8:19823617	rs11570892	a	g	0.0007	0.0066	92640.3	0.8846	0.8562	chr8:19867897	G	A	0.169005	0.0539601	0.13685	-0.0353072	0.0183209
333	rs627702	chr1:228390742	chr1:230324119	rs627702	g	a	0.0572	0.0064	92655	3.64e-16	0.8245	chr1:228390742	chr1:230324119	rs627702	a	g	0.0129	0.0068	83022	0.08433	0.1755	chr1:228390742	chr1:230324119	rs627702	a	g	0.043	0.0063	86662	1.12e-11	0.1755	chr1:228390742	chr1:230324119	rs627702	g	a	0.0026	0.0065	92558.2	0.915	0.8245	chr1:228390742	G	A	0.825471	0.28374	0.60315	-0.0217644	0.0203035
334	rs2943634	chr2:226776324	chr2:227068080	rs2943634	a	c	0.0303	0.0051	92761	2.05e-08	0.3417	chr2:226776324	chr2:227068080	rs2943634	c	a	0.004	0.0054	83122	0.4747	0.6583	chr2:226776324	chr2:227068080	rs2943634	c	a	0.0287	0.0049	86767.1	2.91e-08	0.6583	chr2:226776324	chr2:227068080	rs2943634	c	a	0.0003	0.0051	92669.9	0.9347	0.6583	chr2:226776324	C	A	0.638158	9.63e-05	0.0704235	0.056611	0.0145167
336	rs1441770	chr8:19801599	chr8:19757319	rs1441770	a	g	0.032	0.0049	92716.9	5.97e-10	0.4103	chr8:19801599	chr8:19757319	rs1441770	g	a	0.0078	0.0052	83080	0.1616	0.5897	chr8:19801599	chr8:19757319	rs1441770	g	a	0.0296	0.0048	86720	7.34e-09	0.5897	chr8:19801599	chr8:19757319	rs1441770	g	a	0	0.005	92618	0.9773	0.5897	chr8:19801599	G	A	0.613831	0.0024715	0.879562	0.0436816	0.0144316
337	rs1441771	chr8:19801580	chr8:19757300	rs1441771	t	c	0.0718	0.0064	92726.8	4.85e-25	0.1636	chr8:19801580	chr8:19757300	rs1441771	c	t	0.0102	0.0068	83087	0.1482	0.8364	chr8:19801580	chr8:19757300	rs1441771	c	t	0.0636	0.0062	86728	1.73e-22	0.8364	chr8:19801580	chr8:19757300	rs1441771	t	c	0.0002	0.0065	92624	0.9818	0.1636	chr8:19801580	C	T	0.826036	0.0016429	0.205425	0.0579197	0.0183978
338	rs2410616	chr8:19872959	chr8:19828679	rs2410616	t	c	0.0511	0.0065	92737	2.15e-13	0.1464	chr8:19872959	chr8:19828679	rs2410616	c	t	0.0111	0.0069	83093	0.1156	0.8536	chr8:19872959	chr8:19828679	rs2410616	c	t	0.0395	0.0063	86732	6.24e-10	0.8536	chr8:19872959	chr8:19828679	rs2410616	t	c	0.0002	0.0066	92633.8	0.9939	0.1464	chr8:19872959	C	T	0.830836	0.0478155	0.204989	0.0361714	0.0182776
[truncated: 6 more columns]

## Sheet: dataset D2
	SNP_hg18.HDL	SNP_hg19.HDL	rsid.HDL	A1.HDL	A2.HDL	beta.HDL	se.HDL	N.HDL	P.value.HDL	Freq.A1.1000G.EUR.HDL	SNP_hg18.LDL	SNP_hg19.LDL	rsid.LDL	A1.LDL	A2.LDL	beta.LDL	se.LDL	N.LDL	P.value.LDL	Freq.A1.1000G.EUR.LDL	SNP_hg18.TG	SNP_hg19.TG	X.rsid.TG	A1.TG	A2.TG	beta.TG.	se.TG	N.TG	P.value.TG.	Freq.A1.1000G.EUR.TG	X	X.1	SNP	chr_pos_b36	reference_allele	other_allele	ref_allele_frequency	pvalue	het_pvalue	log_odds	log_odds_se	N_case	N_control	model	cadnum
14	chr5:74807143	chr5:74771387	rs10061689	a	g	0.0064	0.0049	187017	0.1274	0.1346	chr5:74807143	chr5:74771387	rs10061689	a	g	0.0639	0.0053	172938	4.383e-29	0.1346	chr5:74807143	chr5:74771387	rs10061689	a	g	0.0047	0.0048	177703	0.437	0.1346	4.383e-29	537658	rs10061689	chr5:74807143	G	A	0.841344	0.179397	0.71334	-0.0269997	0.0201098	21884	62204	FE	84088
99	chr11:47251202	chr11:47294626	rs10501321	c	t	0.0483	0.0036	186984	3.541e-38	0.314	chr11:47251202	chr11:47294626	rs10501321	t	c	0.0087	0.0039	172916	0.04239	0.686	chr11:47251202	chr11:47294626	rs10501321	t	c	0.0216	0.0035	177680	1.412e-08	0.686	3.541e-38	537580	rs10501321	chr11:47251202	C	T	0.353502	0.192947	0.0404503	-0.0188473	0.0144766	21885	62238	FE	84123
106	chr8:19891970	chr8:19847690	rs10503669	a	c	0.1534	0.0057	187021	4.12e-144	0.1201	chr8:19891970	chr8:19847690	rs10503669	c	a	0.006	0.0061	172956	0.6775	0.8799	chr8:19891970	chr8:19847690	rs10503669	c	a	0.1676	0.0056	177722	7.66e-190	0.8799	4.12e-144	537699	rs10503669	chr8:19891970	C	A	0.878256	0.0001873	0.200083	0.0889153	0.0238023	21669	61939	FE	83608
112	chr11:47311363	chr11:47354787	rs1052373	t	c	0.0478	0.0037	186779	1.551e-36	0.3179	chr11:47311363	chr11:47354787	rs1052373	c	t	0.0101	0.004	172730	0.01712	0.6821	chr11:47311363	chr11:47354787	rs1052373	c	t	0.0201	0.0036	177479	2.743e-07	0.6821	1.551e-36	536988	rs1052373	chr11:47311363	C	T	0.661695	0.172479	0.0268937	0.0202628	0.0148523	21635	61940	FE	83575
119	chr11:47411277	chr11:47454701	rs10742805	a	g	0.0395	0.0037	187029	3.473e-24	0.2955	chr11:47411277	chr11:47454701	rs10742805	g	a	0.0016	0.004	172962	0.7683	0.7045	chr11:47411277	chr11:47454701	rs10742805	g	a	0.0146	0.0036	177730	0.0002319	0.7045	3.473e-24	537721	rs10742805	chr11:47411277	G	A	0.686805	0.447793	0.247098	0.011434	0.0150626	21868	62182	FE	84050
130	chr11:47323947	chr11:47367371	rs10769255	t	c	0.0541	0.0044	186899	1.395e-31	0.1675	chr11:47323947	chr11:47367371	rs10769255	c	t	0.0001	0.0047	172827	0.6531	0.8325	chr11:47323947	chr11:47367371	rs10769255	c	t	0.0171	0.0043	177588	0.0002339	0.8325	1.395e-31	537314	rs10769255	chr11:47323947	C	T	0.819091	0.046525	0.55033	0.0364668	0.0183195	21855	62158	FE	84013
141	chr12:108377539	chr12:109893156	rs10774708	g	a	0.0314	0.0034	187040	1.852e-19	0.5541	chr12:108377539	chr12:109893156	rs10774708	g	a	0.0084	0.0037	172967	0.06002	0.5541	chr12:108377539	chr12:109893156	rs10774708	g	a	0.0028	0.0033	177737	0.2999	0.5541	1.852e-19	537744	rs10774708	chr12:108377539	G	A	0.527145	0.728795	0.355159	-0.0048352	0.0139452	21641	61884	FE	83525
158	chr11:47231640	chr11:47275064	rs10838681	a	g	0.048	0.0038	187043	1.716e-33	0.2691	chr11:47231640	chr11:47275064	rs10838681	g	a	0.0069	0.0041	172975	0.09444	0.7309	chr11:47231640	chr11:47275064	rs10838681	g	a	0.0212	0.0037	177734	8.268e-08	0.7309	1.716e-33	537752	rs10838681	chr11:47231640	G	A	0.696396	0.237825	0.16789	0.0180881	0.0153232	21680	61968	FE	83648
159	chr11:47291100	chr11:47334524	rs10838689	a	g	0.0528	0.0044	187053	2.907e-30	0.1689	chr11:47291100	chr11:47334524	rs10838689	g	a	0.0011	0.0048	172982	0.9063	0.8311	chr11:47291100	chr11:47334524	rs10838689	g	a	0.017	0.0043	177749	0.00034	0.8311	2.907e-30	537784	rs10838689	chr11:47291100	G	A	0.79272	0.189073	0.535014	0.0238356	0.018149	21443	61931	FE	83374
267	chr16:66454988	chr16:67897487	rs1124324	t	c	0.0828	0.0051	185547	1.823e-53	0.1306	chr16:66454988	chr16:67897487	rs1124324	t	c	0.0007	0.0055	171509	0.8886	0.1306	chr16:66454988	chr16:67897487	rs1124324	c	t	0.0117	0.005	176201	0.02331	0.8694	1.823e-53	533257	rs1124324	chr16:66454988	C	T	0.887285	0.221424	0.649275	0.0262178	0.0214417	21848	62261	FE	84109
280	chr8:19867897	chr8:19823617	rs11570892	g	a	0.0481	0.0046	187000	4.806e-24	0.1438	chr8:19867897	chr8:19823617	rs11570892	a	g	0.0105	0.0049	172936	0.03387	0.8562	chr8:19867897	chr8:19823617	rs11570892	a	g	0.0433	0.0045	177697	3.247e-23	0.8562	4.806e-24	537633	rs11570892	chr8:19867897	G	A	0.169005	0.0539601	0.13685	-0.0353072	0.0183209	21830	62224	FE	84054
287	chr11:47370309	chr11:47413733	rs11605672	a	g	0.0276	0.0036	185724	6.278e-14	0.6768	chr11:47370309	chr11:47413733	rs11605672	g	a	0.0001	0.0039	171661	0.9671	0.3232	chr11:47370309	chr11:47413733	rs11605672	g	a	0.0118	0.0035	176422	0.001231	0.3232	6.278e-14	533807	rs11605672	chr11:47370309	G	A	0.320388	0.837169	0.719237	0.0030187	0.0146883	21826	62213	FE	84039
293	chr17:34957266	chr17:37703740	rs11654018	c	t	0.0357	0.0039	185492	1.294e-18	0.7507	chr17:34957266	chr17:37703740	rs11654018	c	t	0.0051	0.0042	171459	0.3844	0.7507	chr17:34957266	chr17:37703740	rs11654018	t	c	0.0053	0.0038	176155	0.1578	0.2493	1.294e-18	533106	rs11654018	chr17:34957266	C	T	0.750698	0.227869	0.861636	-0.0189743	0.015735	21895	62225	FE	84120
303	chr1:62769426	chr1:62996838	rs1168013	g	c	0.0146	0.0036	183759	9.921e-05	0.69	chr1:62769426	chr1:62996838	rs1168013	g	c	0.0497	0.0039	169780	5.713e-33	0.69	chr1:62769426	chr1:62996838	rs1168013	g	c	0.0686	0.0035	174445	1.22e-79	0.69	5.713e-33	527984	rs1168013	chr1:62769426	C	G	0.34845	0.177044	0.510448	0.0197591	0.0146373	21690	61974	FE	83664
312	chr2:21224573	chr2:21371068	rs11687710	t	c	0.019	0.0036	187043	6.004e-07	0.715	chr2:21224573	chr2:21371068	rs11687710	c	t	0.0974	0.0039	172980	3.46e-128	0.285	chr2:21224573	chr2:21371068	rs11687710	c	t	0.0155	0.0035	177744	0.0002187	0.285	3.46e-128	537767	rs11687710	chr2:21224573	C	T	0.338078	0.0101801	0.500381	0.0380943	0.0148247	21684	61954	FE	83638
337	chr8:9262317	chr8:9224907	rs11784552	c	t	0.027	0.0042	186713	7.085e-10	0.8153	chr8:9262317	chr8:9224907	rs11784552	c	t	0.0201	0.0046	172666	2.236e-05	0.8153	chr8:9262317	chr8:9224907	rs11784552	t	c	0.0073	0.0041	177421	0.08864	0.1847	7.085e-10	536800	rs11784552	chr8:9262317	C	T	0.795548	0.945132	0.0271979	-0.0011722	0.0170327	21835	62219	FE	84054
342	chr1:25633507	chr1:25760920	rs11802413	t	c	0.0011	0.0034	186944	0.9113	0.5369	chr1:25633507	chr1:25760920	rs11802413	t	c	0.0323	0.0036	172878	5.279e-17	0.5369	chr1:25633507	chr1:25760920	rs11802413	t	c	0.0063	0.0033	177648	0.02179	0.5369	5.279e-17	537470	rs11802413	chr1:25633507	C	T	0.465129	0.469833	0.959923	-0.010009	0.0138485	21885	62197	FE	84082
349	chr1:62746383	chr1:62973795	rs1184865	g	a	0.0131	0.0036	184033	0.0003826	0.6781	chr1:62746383	chr1:62973795	rs1184865	g	a	0.0489	0.0039	170008	4.757e-32	0.6781	chr1:62746383	chr1:62973795	rs1184865	g	a	0.0678	0.0035	174686	4.424e-78	0.6781	4.757e-32	528727	rs1184865	chr1:62746383	G	A	0.649698	0.108678	0.46093	-0.023462	0.0146257	21623	61912	FE	83535
367	chr19:11020525	chr19:11159525	rs12052058	t	g	0.0044	0.004	183966	0.2626	0.248	chr19:11020525	chr19:11159525	rs12052058	g	t	0.075	0.0043	169944	9.664e-62	0.752	chr19:11020525	chr19:11159525	rs12052058	g	t	0.0004	0.0039	174627	0.8077	0.752	9.664e-62	528537	rs12052058	chr19:11020525	G	T	0.764761	6.58e-06	0.031495	0.0735483	0.0163191	21708	62080	FE	83788
368	chr19:11020096	chr19:11159096	rs12052201	t	g	0.0037	0.004	185438	0.3662	0.248	chr19:11020096	chr19:11159096	rs12052201	g	t	0.0749	0.0043	171408	9.838e-62	0.752	chr19:11020096	chr19:11159096	rs12052201	g	t	0.0003	0.0039	176101	0.8039	0.752	9.838e-62	532947	rs12052201	chr19:11020096	G	T	0.763448	2.13e-05	0.0573483	0.0695109	0.016351	21626	61948	FE	83574
388	chr11:116157417	chr11:116652207	rs12286037	c	t	0.1052	0.007	184011	2.801e-47	0.93931	chr11:116157417	chr11:116652207	rs12286037	t	c	0.0703	0.0076	169979	5.03e-20	0.06069	chr11:116157417	chr11:116652207	rs12286037	t	c	0.2151	0.0069	174655	5.27e-193	0.06069	2.801e-47	528645	rs12286037	chr11:116157417	C	T	0.937183	0.0004981	0.023498	-0.0980219	0.028153	21919	62222	FE	84141
417	chr8:19904071	chr8:19859791	rs12541912	c	g	0.0816	0.0037	186955	3.09e-97	0.2995	chr8:19904071	chr8:19859791	rs12541912	g	c	0.006	0.004	172899	0.2147	0.7005	chr8:19904071	chr8:19859791	rs12541912	g	c	0.0868	0.0036	177660	6.34e-128	0.7005	3.09e-97	537514	rs12541912	chr8:19904071	C	G	0.3151	0.0032765	0.48154	-0.044194	0.0150293	21285	61800	FE	83085
418	chr8:19800257	chr8:19755977	rs12543154	t	g	0.0677	0.0045	186822	2.742e-47	0.1702	chr8:19800257	chr8:19755977	rs12543154	g	t	0.0071	0.0048	172787	0.3277	0.8298	chr8:19800257	chr8:19755977	rs12543154	g	t	0.0659	0.0044	177544	2.2e-50	0.8298	2.742e-47	537153	rs12543154	chr8:19800257	G	T	0.832131	0.0001651	0.289791	0.0708368	0.0188035	21302	61797	FE	83099
420	chr8:19891539	chr8:19847259	rs12545984	t	c	0.0475	0.0045	187048	3.795e-24	0.1544	chr8:19891539	chr8:19847259	rs12545984	c	t	0.01	0.0048	172982	0.04012	0.8456	chr8:19891539	chr8:19847259	rs12545984	c	t	0.0435	0.0044	177747	1.202e-23	0.8456	3.795e-24	537777	rs12545984	chr8:19891539	C	T	0.817641	0.0877649	0.182597	0.0309192	0.0181099	21691	61971	FE	83662
433	chr5:74684359	chr5:74648603	rs12654264	t	a	0.0007	0.0035	187030	0.6571	0.4103	chr5:74684359	chr5:74648603	rs12654264	t	a	0.0687	0.0037	172958	3.893e-70	0.4103	chr5:74684359	chr5:74648603	rs12654264	t	a	0.0024	0.0034	177726	0.6588	0.4103	3.893e-70	537714	rs12654264	chr5:74684359	T	A	0.367655	0.015965	0.654788	0.0347321	0.0144133	21665	61957	FE	83622
446	chr2:21000031	chr2:21136550	rs12710749	a	c	0.0248	0.0034	186796	1.251e-11	0.5726	chr2:21000031	chr2:21136550	rs12710749	a	c	0.0102	0.0037	172772	0.006182	0.5726	chr2:21000031	chr2:21136550	rs12710749	c	a	0.0276	0.0033	177523	2.854e-15	0.4274	1.251e-11	537091	rs12710749	chr2:21000031	C	A	0.402905	0.0066179	0.777399	0.0378311	0.0139316	21549	62145	FE	83694
505	chr8:59516088	chr8:59353534	rs13277801	c	t	0.0037	0.0035	187088	0.3173	0.347	chr8:59516088	chr8:59353534	rs13277801	c	t	0.0338	0.0038	173010	3.994e-17	0.347	chr8:59516088	chr8:59353534	rs13277801	c	t	0.0178	0.0034	177779	7.654e-07	0.347	3.994e-17	537877	rs13277801	chr8:59516088	C	T	0.342479	0.575271	0.297328	-0.0081166	0.014486	21898	62257	FE	84155
527	chr2:21038026	chr2:21184545	rs1344063	c	t	0.0253	0.0034	186934	3.575e-12	0.5844	chr2:21038026	chr2:21184545	rs1344063	t	c	0.0238	0.0037	172870	6.391e-10	0.4156	chr2:21038026	chr2:21184545	rs1344063	t	c	0.0282	0.0033	177626	2.566e-15	0.4156	3.575e-12	537430	rs1344063	chr2:21038026	C	T	0.566826	0.448409	0.779881	-0.0105849	0.013963	21701	62165	FE	83866
546	chr5:74960646	chr5:74924890	rs1427924	g	a	0.0072	0.0041	187072	0.06505	0.2348	chr5:74960646	chr5:74924890	rs1427924	g	a	0.0628	0.0044	172997	2.4e-40	0.2348	chr5:74960646	chr5:74924890	rs1427924	a	g	0.0001	0.004	177767	0.7995	0.7652	2.4e-40	537836	rs1427924	chr5:74960646	G	A	0.200612	0.326632	0.694135	0.0168046	0.0171314	21415	61930	FE	83345
551	chr8:19801599	chr8:19757319	rs1441770	a	g	0.0318	0.0035	186885	8.058e-20	0.4103	chr8:19801599	chr8:19757319	rs1441770	g	a	0.0055	0.0037	172826	0.3597	0.5897	chr8:19801599	chr8:19757319	rs1441770	g	a	0.0312	0.0034	177585	2.324e-19	0.5897	8.058e-20	537296	rs1441770	chr8:19801599	G	A	0.613831	0.0024715	0.879562	0.0436816	0.0144316	21476	61845	FE	83321
552	chr8:19801580	chr8:19757300	rs1441771	t	c	0.0672	0.0045	187024	2.326e-46	0.1636	chr8:19801580	chr8:19757300	rs1441771	c	t	0.0089	0.0048	172961	0.1655	0.8364	chr8:19801580	chr8:19757300	rs1441771	c	t	0.0669	0.0043	177726	1.605e-50	0.8364	2.326e-46	537711	rs1441771	chr8:19801580	C	T	0.826036	0.0016429	0.205425	0.0579197	0.0183978	21660	61921	FE	83581
565	chr5:156330747	chr5:156398169	rs1501908	c	g	0.0017	0.0035	186916	0.6336	0.6675	chr5:156330747	chr5:156398169	rs1501908	c	g	0.0436	0.0038	172869	1.116e-28	0.6675	chr5:156330747	chr5:156398169	rs1501908	c	g	0.0278	0.0035	177635	8.288e-15	0.6675	1.116e-28	537420	rs1501908	chr5:156330747	C	G	0.649172	0.276584	0.450201	0.0159707	0.0146786	21839	62167	FE	84006
568	chr2:226837143	chr2:227128899	rs1515099	g	a	0.0317	0.0035	187060	3.658e-17	0.3747	chr2:226837143	chr2:227128899	rs1515099	a	g	0.0065	0.0037	172995	0.09562	0.6253	chr2:226837143	chr2:227128899	rs1515099	a	g	0.0256	0.0034	177766	7.297e-13	0.6253	3.658e-17	537821	rs1515099	chr2:226837143	G	A	0.377767	0.0006285	0.3886	-0.0485576	0.0142022	21681	61963	FE	83644
614	chr15:56471446	chr15:58684154	rs16940168	t	a	0.0809	0.0051	183922	2.343e-47	0.1398	chr15:56471446	chr15:58684154	rs16940168	a	t	0.0012	0.0055	169896	0.7722	0.8602	chr15:56471446	chr15:58684154	rs16940168	t	a	0.0204	0.005	174580	0.0004106	0.1398	2.343e-47	528398	rs16940168	chr15:56471446	T	A	0.125328	0.556724	0.573513	0.0123282	0.0209765	21688	62247	FE	83935
615	chr15:56471574	chr15:58684282	rs16940170	a	g	0.0767	0.0049	184074	6.465e-46	0.1583	chr15:56471574	chr15:58684282	rs16940170	g	a	0.0028	0.0053	170045	0.4889	0.8417	chr15:56471574	chr15:58684282	rs16940170	a	g	0.0182	0.0048	174731	0.001535	0.1583	6.465e-46	528850	rs16940170	chr15:56471574	G	A	0.839301	0.343458	0.714546	-0.0191274	0.0201903	21757	62235	FE	83992
616	chr15:56473630	chr15:58686338	rs16940174	a	g	0.0798	0.0049	185543	2.213e-50	0.157	chr15:56473630	chr15:58686338	rs16940174	g	a	0.0031	0.0053	171509	0.5046	0.843	chr15:56473630	chr15:58686338	rs16940174	a	g	0.0184	0.0048	176208	0.001147	0.157	2.213e-50	533260	rs16940174	chr15:56473630	G	A	0.840983	0.325962	0.664532	-0.0200126	0.0203736	21734	62204	FE	83938
626	chr19:19519472	chr19:19658472	rs16996148	t	g	0.0108	0.0062	183836	0.1225	0.07388	chr19:19519472	chr19:19658472	rs16996148	g	t	0.0986	0.0067	169813	1.972e-45	0.92612	chr19:19519472	chr19:19658472	rs16996148	g	t	0.1031	0.0061	174491	3.178e-60	0.92612	1.972e-45	528139	rs16996148	chr19:19519472	G	T	0.922479	0.0383343	0.930771	0.0541204	0.0261292	21349	61799	FE	83148
628	chr1:109549158	chr1:109747635	rs17034539	t	c	0.0092	0.0046	187089	0.05218	0.1689	chr1:109549158	chr1:109747635	rs17034539	c	t	0.0514	0.005	173014	1.564e-21	0.8311	chr1:109549158	chr1:109747635	rs17034539	c	t	0.0038	0.0046	177790	0.62	0.8311	1.564e-21	537893	rs17034539	chr1:109549158	C	T	0.851916	0.196002	0.574495	0.0255487	0.0197588	21602	61969	FE	83571
641	chr2:21237456	chr2:21383951	rs1712247	c	t	0.0076	0.0042	184087	0.04534	0.2507	chr2:21237456	chr2:21383951	rs1712247	t	c	0.1097	0.0045	170058	1.83e-124	0.7493	chr2:21237456	chr2:21383951	rs1712247	t	c	0.0092	0.0041	174743	0.06343	0.7493	1.83e-124	528888	rs1712247	chr2:21237456	C	T	0.210326	0.0005271	0.301543	-0.0617074	0.0178006	21668	61962	FE	83630
657	chr1:228361930	chr1:230295307	rs17315646	g	c	0.045	0.0035	186778	1.351e-36	0.5844	chr1:228361930	chr1:230295307	rs17315646	c	g	0.0048	0.0037	172724	0.1781	0.4156	chr1:228361930	chr1:230295307	rs17315646	c	g	0.0377	0.0034	177487	2.757e-27	0.4156	1.351e-36	536989	rs17315646	chr1:228361930	C	G	0.402612	0.0433089	0.888339	0.0287717	0.0142383	21811	62211	FE	84022
670	chr8:19896590	chr8:19852310	rs17411031	g	c	0.1047	0.0038	186853	3.88e-150	0.2757	chr8:19896590	chr8:19852310	rs17411031	c	g	0.0095	0.0041	172809	0.05308	0.7243	chr8:19896590	chr8:19852310	rs17411031	c	g	0.1075	0.0037	177569	7.34e-180	0.7243	3.88e-150	537231	rs17411031	chr8:19896590	C	G	0.725253	3.76e-05	0.22115	0.0643129	0.0156042	21671	61964	FE	83635
672	chr8:19899552	chr8:19855272	rs17411126	c	t	0.1045	0.0038	184047	4.41e-149	0.2731	chr8:19899552	chr8:19855272	rs17411126	t	c	0.0098	0.0041	170022	0.04436	0.7269	chr8:19899552	chr8:19855272	rs17411126	t	c	0.1073	0.0037	174700	5.47e-179	0.7269	4.41e-149	528769	rs17411126	chr8:19899552	C	T	0.291871	3.14e-05	0.248463	-0.0644898	0.0154907	21957	62280	FE	84237
674	chr11:61412693	chr11:61656117	rs174455	a	g	0.0237	0.0036	186982	2.163e-11	0.6253	chr11:61412693	chr11:61656117	rs174455	a	g	0.0315	0.0038	172916	1.574e-16	0.6253	chr11:61412693	chr11:61656117	rs174455	g	a	0.0283	0.0035	177681	4.396e-15	0.3747	1.574e-16	537579	rs174455	chr11:61412693	G	A	0.368986	0.443123	0.539219	-0.0111743	0.0145702	21738	61841	FE	83579
682	chr11:61327359	chr11:61570783	rs174547	t	c	0.0389	0.0035	184044	4.045e-27	0.6425	chr11:61327359	chr11:61570783	rs174547	t	c	0.0505	0.0038	170015	7.992e-38	0.6425	chr11:61327359	chr11:61570783	rs174547	c	t	0.0469	0.0035	174696	1.04e-40	0.3575	7.992e-38	528755	rs174547	chr11:61327359	C	T	0.370623	0.867137	0.652199	-0.0023971	0.0143282	21897	62242	FE	84139
683	chr11:61327958	chr11:61571382	rs174549	g	a	0.0362	0.0036	186973	4.343e-23	0.6821	chr11:61327958	chr11:61571382	rs174549	g	a	0.05	0.0039	172908	4.389e-36	0.6821	chr11:61327958	chr11:61571382	rs174549	a	g	0.0436	0.0035	177673	6.92e-34	0.3179	4.389e-36	537554	rs174549	chr11:61327958	G	A	0.665603	0.842433	0.587543	-0.0029644	0.0149129	21837	62190	FE	84027
688	chr11:61361390	chr11:61604814	rs174577	c	a	0.0386	0.0035	187019	9.743e-27	0.628	chr11:61361390	chr11:61604814	rs174577	c	a	0.0523	0.0038	172952	1.042e-40	0.628	chr11:61361390	chr11:61604814	rs174577	a	c	0.0429	0.0034	177717	7.563e-35	0.372	1.042e-40	537688	rs174577	chr11:61361390	C	A	0.626556	0.735048	0.709853	0.0048815	0.0144246	21383	61855	FE	83238
690	chr11:61366326	chr11:61609750	rs174583	c	t	0.0387	0.0035	187051	1.19e-26	0.6253	chr11:61366326	chr11:61609750	rs174583	c	t	0.0522	0.0038	172982	7.003e-41	0.6253	chr11:61366326	chr11:61609750	rs174583	t	c	0.0431	0.0034	177748	8.381e-35	0.3747	7.003e-41	537781	rs174583	chr11:61366326	C	T	0.638728	0.911637	0.756729	0.0016013	0.0144297	21340	61801	FE	83141
696	chr1:62822181	chr1:63049593	rs1748195	c	g	0.0144	0.0036	186493	0.0001116	0.69	chr1:62822181	chr1:63049593	rs1748195	c	g	0.0483	0.0039	172449	1.708e-31	0.69	chr1:62822181	chr1:63049593	rs1748195	c	g	0.0657	0.0035	177200	3.835e-74	0.69	1.708e-31	536142	rs1748195	chr1:62822181	C	G	0.664043	0.110061	0.384785	-0.0234121	0.0146516	21548	61876	FE	83424
698	chr8:19791156	chr8:19746876	rs17482310	t	g	0.0636	0.0046	187040	1.008e-40	0.157	chr8:19791156	chr8:19746876	rs17482310	g	t	0.0064	0.0049	172977	0.3885	0.843	chr8:19791156	chr8:19746876	rs17482310	g	t	0.0616	0.0044	177742	6.46e-44	0.843	1.008e-40	537759	rs17482310	chr8:19791156	G	T	0.831281	0.0003608	0.210714	0.0660658	0.0185202	21911	62201	FE	84112
700	chr8:19876926	chr8:19832646	rs17482753	t	g	0.1538	0.0056	187036	2.8e-149	0.1227	chr8:19876926	chr8:19832646	rs17482753	g	t	0.0051	0.006	172972	0.7594	0.8773	chr8:19876926	chr8:19832646	rs17482753	g	t	0.1654	0.0055	177737	5.79e-193	0.8773	2.8e-149	537746	rs17482753	chr8:19876926	G	T	0.904746	0.0002992	0.0843122	0.0851856	0.023558	21661	61960	FE	83621
701	chr8:19896325	chr8:19852045	rs17489268	a	t	0.0999	0.0038	186802	2.54e-137	0.2731	chr8:19896325	chr8:19852045	rs17489268	t	a	0.0072	0.0041	172757	0.1489	0.7269	chr8:19896325	chr8:19852045	rs17489268	t	a	0.1033	0.0037	177515	3.05e-166	0.7269	2.54e-137	537074	rs17489268	chr8:19896325	T	A	0.709021	4.48e-05	0.255925	0.0637358	0.015617	21627	61933	FE	83560
702	chr8:19896798	chr8:19852518	rs17489282	t	c	0.1049	0.0038	186957	1.49e-150	0.2731	chr8:19896798	chr8:19852518	rs17489282	c	t	0.0094	0.0041	172892	0.0546	0.7269	chr8:19896798	chr8:19852518	rs17489282	c	t	0.1076	0.0037	177658	1.81e-179	0.7269	1.49e-150	537507	rs17489282	chr8:19896798	C	T	0.725536	4.97e-05	0.273316	0.0634254	0.0156333	21640	61927	FE	83567
714	chr5:74732394	chr5:74696638	rs17648288	c	g	0.0067	0.0057	186942	0.3126	0.8984	chr5:74732394	chr5:74696638	rs17648288	g	c	0.0569	0.0061	172878	4.601e-20	0.1016	chr5:74732394	chr5:74696638	rs17648288	g	c	0.0053	0.0056	177646	0.672	0.1016	4.601e-20	537466	rs17648288	chr5:74732394	C	G	0.905141	0.0247518	0.180896	-0.0522845	0.0232866	21900	62218	FE	84118
722	chr8:9234660	chr8:9197250	rs17660635	a	g	0.0328	0.0041	185688	6.297e-16	0.785	chr8:9234660	chr8:9197250	rs17660635	a	g	0.0231	0.0044	171648	2.076e-07	0.785	chr8:9234660	chr8:9197250	rs17660635	g	a	0.0113	0.0039	176399	0.002323	0.215	6.297e-16	533735	rs17660635	chr8:9234660	G	A	0.224994	0.66172	0.084691	-0.0072015	0.0164591	21275	61851	FE	83126
736	chr11:47709351	chr11:47752775	rs17788930	a	g	0.0359	0.0036	184074	1.526e-22	0.6425	chr11:47709351	chr11:47752775	rs17788930	a	g	0.0046	0.0038	170042	0.2177	0.6425	chr11:47709351	chr11:47752775	rs17788930	g	a	0.0112	0.0035	174725	0.002804	0.3575	1.526e-22	528841	rs17788930	chr11:47709351	G	A	0.344679	0.584815	0.673078	0.0079821	0.0146095	21682	61963	FE	83645
751	chr11:116105036	chr11:116599826	rs180354	t	c	0.0367	0.0041	187052	4.153e-18	0.2071	chr11:116105036	chr11:116599826	rs180354	c	t	0.0167	0.0044	172980	0.0003982	0.7929	chr11:116105036	chr11:116599826	rs180354	c	t	0.0513	0.0041	177744	1.529e-33	0.7929	4.153e-18	537776	rs180354	chr11:116105036	C	T	0.802913	0.0217829	0.0182455	0.0394942	0.0172153	21824	62278	FE	84102
754	chr11:116100966	chr11:116595756	rs180366	t	c	0.0365	0.0041	186667	7.528e-18	0.2058	chr11:116100966	chr11:116595756	rs180366	c	t	0.0169	0.0044	172598	0.0003631	0.7942	chr11:116100966	chr11:116595756	rs180366	c	t	0.0501	0.0041	177347	9.074e-32	0.7942	7.528e-18	536612	rs180366	chr11:116100966	C	T	0.803506	0.0289674	0.0309974	0.0377198	0.0172715	21691	62186	FE	83877
755	chr8:19912570	chr8:19868290	rs1837842	c	t	0.1058	0.0038	186874	1.02e-153	0.2678	chr8:19912570	chr8:19868290	rs1837842	t	c	0.0095	0.0041	172812	0.05273	0.7322	chr8:19912570	chr8:19868290	rs1837842	t	c	0.1077	0.0037	177577	6.99e-183	0.7322	1.02e-153	537263	rs1837842	chr8:19912570	C	T	0.291332	5.01e-05	0.144592	-0.063304	0.015611	21614	61877	FE	83491
779	chr8:19913956	chr8:19869676	rs1919484	a	g	0.1059	0.0038	186934	9.97e-153	0.2678	chr8:19913956	chr8:19869676	rs1919484	g	a	0.0096	0.0041	172876	0.04856	0.7322	chr8:19913956	chr8:19869676	rs1919484	g	a	0.1079	0.0037	177633	3.75e-182	0.7322	9.97e-153	537443	rs1919484	chr8:19913956	G	A	0.708744	5.88e-05	0.191876	0.0627924	0.0156302	21556	61778	FE	83334
812	chr8:126547160	chr8:126477978	rs2001945	c	g	0.0368	0.0034	186725	5.379e-25	0.5303	chr8:126547160	chr8:126477978	rs2001945	g	c	0.0465	0.0037	172712	2.296e-35	0.4697	chr8:126547160	chr8:126477978	rs2001945	g	c	0.0678	0.0033	177461	2.619e-86	0.4697	2.296e-35	536898	rs2001945	chr8:126547160	C	G	0.532767	0.0046401	0.0252654	-0.0390375	0.0137892	21830	62237	FE	84067
814	chr11:47216848	chr11:47260272	rs2013867	c	t	0.048	0.0037	187034	4.878e-36	0.3074	chr11:47216848	chr11:47260272	rs2013867	t	c	0.0076	0.0039	172969	0.05625	0.6926	chr11:47216848	chr11:47260272	rs2013867	t	c	0.0208	0.0036	177736	8.922e-08	0.6926	4.878e-36	537739	rs2013867	chr11:47216848	C	T	0.33561	0.276674	0.13485	-0.0162611	0.0149484	21662	61968	FE	83630
844	chr16:66673519	chr16:68116018	rs2107369	g	t	0.0727	0.0049	184095	5.074e-45	0.1464	chr16:66673519	chr16:68116018	rs2107369	t	g	0.0006	0.0052	170060	0.9919	0.8536	chr16:66673519	chr16:68116018	rs2107369	t	g	0.0119	0.0048	174742	0.01626	0.8536	5.074e-45	528896	rs2107369	chr16:66673519	G	T	0.15054	0.217787	0.469122	-0.0251945	0.0204429	21932	62263	FE	84195
853	chr1:228361539	chr1:230294916	rs2144300	t	c	0.0474	0.0035	186967	3.997e-40	0.5844	chr1:228361539	chr1:230294916	rs2144300	c	t	0.0042	0.0037	172903	0.2371	0.4156	chr1:228361539	chr1:230294916	rs2144300	c	t	0.0398	0.0034	177668	4.102e-30	0.4156	3.997e-40	537538	rs2144300	chr1:228361539	C	T	0.403564	0.0576105	0.935586	0.0271216	0.0142847	21683	62073	FE	83756
865	chr7:44588811	chr7:44622286	rs217358	a	g	0.0008	0.0035	183752	0.5992	0.4235	chr7:44588811	chr7:44622286	rs217358	g	a	0.0329	0.0037	169737	4.109e-17	0.5765	chr7:44588811	chr7:44622286	rs217358	g	a	0.0118	0.0034	174408	0.0005248	0.5765	4.109e-17	527897	rs217358	chr7:44588811	G	A	0.554248	0.0627433	0.184718	0.0257155	0.0138181	21832	62151	FE	83983
871	chr7:44572742	chr7:44606217	rs217381	g	c	0.0031	0.0035	186766	0.2887	0.4077	chr7:44572742	chr7:44606217	rs217381	c	g	0.0342	0.0037	172727	3.053e-18	0.5923	chr7:44572742	chr7:44606217	rs217381	c	g	0.011	0.0034	177487	0.002039	0.5923	3.053e-18	536980	rs217381	chr7:44572742	C	G	0.57537	0.0559827	0.31352	0.0273864	0.0143296	21543	61648	FE	83191
915	chr16:66459827	chr16:67902326	rs2271294	t	a	0.0624	0.0045	185405	1.174e-39	0.1728	chr16:66459827	chr16:67902326	rs2271294	a	t	0.0027	0.0048	171377	0.8117	0.8272	chr16:66459827	chr16:67902326	rs2271294	a	t	0.0125	0.0044	176068	0.005003	0.8272	1.174e-39	532850	rs2271294	chr16:66459827	T	A	0.15918	0.131988	0.935087	-0.0282037	0.0187237	21225	62030	FE	83255
933	chr11:46846773	chr11:46890197	rs2290883	a	g	0.0515	0.0049	186853	3.103e-24	0.1359	chr11:46846773	chr11:46890197	rs2290883	g	a	0.0069	0.0052	172804	0.2438	0.8641	chr11:46846773	chr11:46890197	rs2290883	g	a	0.021	0.0047	177567	5.286e-05	0.8641	3.103e-24	537224	rs2290883	chr11:46846773	G	A	0.835454	0.615336	0.92208	0.0101139	0.0201284	21654	61958	FE	83612
936	chr16:66418635	chr16:67861134	rs2292316	g	c	0.0788	0.0051	185369	3.195e-48	0.1306	chr16:66418635	chr16:67861134	rs2292316	g	c	0.0019	0.0055	171373	0.7178	0.1306	chr16:66418635	chr16:67861134	rs2292316	c	g	0.0118	0.005	176058	0.02234	0.8694	3.195e-48	532800	rs2292316	chr16:66418635	C	G	0.88719	0.0998658	0.887267	0.035303	0.0214542	21819	62197	FE	84016
953	chr5:75034020	chr5:74998264	rs2307113	a	g	0.0089	0.0038	186947	0.008806	0.2757	chr5:75034020	chr5:74998264	rs2307113	a	g	0.0401	0.004	172898	4.938e-22	0.2757	chr5:75034020	chr5:74998264	rs2307113	a	g	0.0011	0.0037	177656	0.7013	0.2757	4.938e-22	537501	rs2307113	chr5:75034020	G	A	0.696581	0.682017	0.401823	0.0062304	0.0152067	21935	62224	FE	84159
959	chr5:74639235	chr5:74603479	rs2335418	a	g	0.0021	0.0034	187080	0.4183	0.4578	chr5:74639235	chr5:74603479	rs2335418	a	g	0.0654	0.0037	173001	8.583e-65	0.4578	chr5:74639235	chr5:74603479	rs2335418	a	g	0.0024	0.0033	177770	0.4546	0.4578	8.583e-65	537851	rs2335418	chr5:74639235	G	A	0.585992	0.0608599	0.794542	-0.0265119	0.0141434	21945	62249	FE	84194
963	chr17:34751675	chr17:37498149	rs2338800	g	c	0.0352	0.0039	185296	6.91e-18	0.7507	chr17:34751675	chr17:37498149	rs2338800	g	c	0.0065	0.0042	171268	0.2657	0.7507	chr17:34751675	chr17:37498149	rs2338800	c	g	0.0047	0.0039	175956	0.2053	0.2493	6.91e-18	532520	rs2338800	chr17:34751675	C	G	0.264418	0.3465	0.915185	0.0149399	0.0158699	21520	61776	FE	83296
966	chr1:228358491	chr1:230291868	rs2352723	c	t	0.0399	0.0044	184052	3.216e-19	0.8127	chr1:228358491	chr1:230291868	rs2352723	t	c	0.0068	0.0047	170025	0.1458	0.1873	chr1:228358491	chr1:230291868	rs2352723	t	c	0.0316	0.0043	174707	2.334e-12	0.1873	3.216e-19	528784	rs2352723	chr1:228358491	C	T	0.824331	0.0783672	0.846027	-0.0320541	0.0182101	21928	62198	FE	84126
976	chr8:19872959	chr8:19828679	rs2410616	t	c	0.0484	0.0046	185343	1.752e-24	0.1464	chr8:19872959	chr8:19828679	rs2410616	c	t	0.0091	0.005	171279	0.06898	0.8536	chr8:19872959	chr8:19828679	rs2410616	c	t	0.0439	0.0045	176036	2.071e-23	0.8536	1.752e-24	532658	rs2410616	chr8:19872959	C	T	0.830836	0.0478155	0.204989	0.0361714	0.0182776	21810	62216	FE	84026
990	chr1:55277238	chr1:55504650	rs2479409	a	g	0.0097	0.0038	187039	0.02692	0.6675	chr1:55277238	chr1:55504650	rs2479409	g	a	0.0642	0.0041	172970	2.515e-50	0.3325	chr1:55277238	chr1:55504650	rs2479409	g	a	0.0071	0.0038	177740	0.0983	0.3325	2.515e-50	537749	rs2479409	chr1:55277238	G	A	0.298586	0.0111348	0.527973	0.0415623	0.0163732	21456	61750	FE	83206
1011	chr16:66582496	chr16:68024995	rs255052	a	g	0.068	0.0047	185089	2.168e-42	0.1517	chr16:66582496	chr16:68024995	rs255052	a	g	0.0018	0.0051	171104	0.6689	0.1517	chr16:66582496	chr16:68024995	rs255052	g	a	0.0099	0.0046	175785	0.04005	0.8483	2.168e-42	531977	rs255052	chr16:66582496	G	A	0.840044	0.143801	0.468569	0.0290877	0.0198988	21773	61783	FE	83556
1022	chr8:19857092	chr8:19812812	rs263	t	c	0.0914	0.0046	187027	5.858e-81	0.1807	chr8:19857092	chr8:19812812	rs263	c	t	0.0113	0.0049	172965	0.051	0.8193	chr8:19857092	chr8:19812812	rs263	c	t	0.0888	0.0044	177731	1.075e-87	0.8193	5.858e-81	537723	rs263	chr8:19857092	C	T	0.823508	3.04e-05	0.30906	0.0775821	0.0186013	21433	61671	FE	83104
1029	chr2:226868111	chr2:227159867	rs2673140	g	a	0.0316	0.0035	185766	8.06e-17	0.3734	chr2:226868111	chr2:227159867	rs2673140	a	g	0.0052	0.0038	171711	0.1893	0.6266	chr2:226868111	chr2:227159867	rs2673140	a	g	0.0254	0.0034	176481	1.449e-12	0.6266	8.06e-17	533958	rs2673140	chr2:226868111	G	A	0.378817	0.0012216	0.179465	-0.0460155	0.0142296	21630	61893	FE	83523
1033	chr8:19857982	chr8:19813702	rs271	a	g	0.0967	0.0048	187046	1.469e-78	0.1385	chr8:19857982	chr8:19813702	rs271	g	a	0.0099	0.0052	172986	0.1118	0.8615	chr8:19857982	chr8:19813702	rs271	g	a	0.0927	0.0047	177749	6.388e-86	0.8615	1.469e-78	537781	rs271	chr8:19857982	G	A	0.822209	1.17e-05	0.760447	0.0848523	0.0193579	21582	61931	FE	83513
1060	chr1:228393035	chr1:230326412	rs2760537	g	a	0.0508	0.0047	184078	7.566e-24	0.8311	chr1:228393035	chr1:230326412	rs2760537	a	g	0.005	0.0051	170049	0.3332	0.1689	chr1:228393035	chr1:230326412	rs2760537	a	g	0.0391	0.0047	174732	2.257e-15	0.1689	7.566e-24	528858	rs2760537	chr1:228393035	G	A	0.82815	0.195289	0.678377	-0.0260948	0.020149	21577	61934	FE	83511
1115	chr2:226776324	chr2:227068080	rs2943634	a	c	0.0314	0.0036	184050	2.022e-16	0.3417	chr2:226776324	chr2:227068080	rs2943634	c	a	0.0068	0.0038	170031	0.08976	0.6583	chr2:226776324	chr2:227068080	rs2943634	c	a	0.0277	0.0035	174712	6.486e-14	0.6583	2.022e-16	528793	rs2943634	chr2:226776324	C	A	0.638158	9.63e-05	0.0704235	0.056611	0.0145167	21830	62190	FE	84020
1118	chr2:226801829	chr2:227093585	rs2943640	a	c	0.0313	0.0035	187014	2.687e-16	0.3681	chr2:226801829	chr2:227093585	rs2943640	c	a	0.0075	0.0038	172952	0.0496	0.6319	chr2:226801829	chr2:227093585	rs2943640	c	a	0.0259	0.0034	177720	2.166e-13	0.6319	2.687e-16	537686	rs2943640	chr2:226801829	C	A	0.617861	0.0013274	0.248659	0.0454655	0.0141637	21952	62260	FE	84212
1121	chr2:226807778	chr2:227099534	rs2943646	a	g	0.032	0.0035	183986	2.924e-17	0.3773	chr2:226807778	chr2:227099534	rs2943646	g	a	0.0071	0.0038	169969	0.06905	0.6227	chr2:226807778	chr2:227099534	rs2943646	g	a	0.0278	0.0034	174647	6.225e-15	0.6227	2.924e-17	528602	rs2943646	chr2:226807778	G	A	0.615647	0.0005763	0.319836	0.0487507	0.0141613	21855	62191	FE	84046
1125	chr2:226830162	chr2:227121918	rs2943656	a	g	0.0321	0.0035	187058	1.02e-17	0.3813	chr2:226830162	chr2:227121918	rs2943656	g	a	0.0063	0.0037	172995	0.0986	0.6187	chr2:226830162	chr2:227121918	rs2943656	g	a	0.0263	0.0034	177764	1.308e-13	0.6187	1.02e-17	537817	rs2943656	chr2:226830162	G	A	0.610774	0.0011945	0.298624	0.0459997	0.0141967	21656	61946	FE	83602
1130	chr8:126546335	chr8:126477153	rs2954018	t	c	0.0435	0.0037	187041	4.805e-27	0.7005	chr8:126546335	chr8:126477153	rs2954018	c	t	0.0384	0.004	172978	5.236e-20	0.2995	chr8:126546335	chr8:126477153	rs2954018	c	t	0.069	0.0036	177743	6.6e-75	0.2995	4.805e-27	537762	rs2954018	chr8:126546335	C	T	0.322308	0.0004526	0.654798	0.0517884	0.0147656	21833	62206	FE	84039
1133	chr8:126553645	chr8:126484463	rs2954025	t	c	0.0387	0.0035	187026	7.392e-24	0.6412	chr8:126553645	chr8:126484463	rs2954025	c	t	0.0351	0.0038	172962	7.523e-19	0.3588	chr8:126553645	chr8:126484463	rs2954025	c	t	0.0623	0.0034	177729	3.463e-67	0.3588	7.392e-24	537717	rs2954025	chr8:126553645	C	T	0.376939	0.0007864	0.534248	0.0473808	0.0141118	21906	62238	FE	84144
1138	chr8:126562574	chr8:126493392	rs2954032	g	a	0.0436	0.0037	187050	1.089e-27	0.6953	chr8:126562574	chr8:126493392	rs2954032	a	g	0.0393	0.004	172987	6.591e-21	0.3047	chr8:126562574	chr8:126493392	rs2954032	a	g	0.0715	0.0036	177752	2.75e-80	0.3047	1.089e-27	537789	rs2954032	chr8:126562574	G	A	0.671799	0.0002011	0.745265	-0.0552841	0.0148708	21187	61816	FE	83003
1147	chr19:19380518	chr19:19519518	rs2965189	t	g	0.0036	0.0036	184924	0.3691	0.3285	chr19:19380518	chr19:19519518	rs2965189	g	t	0.028	0.0039	170917	2.511e-11	0.6715	chr19:19380518	chr19:19519518	rs2965189	g	t	0.0294	0.0035	175595	1.809e-15	0.6715	2.511e-11	531436	rs2965189	chr19:19380518	G	T	0.636265	0.0753235	0.335811	0.0259319	0.0145808	21669	61908	FE	83577
1154	chr2:226808098	chr2:227099854	rs2972147	t	c	0.0313	0.0035	187078	9.754e-17	0.3786	chr2:226808098	chr2:227099854	rs2972147	c	t	0.0069	0.0037	173013	0.07375	0.6214	chr2:226808098	chr2:227099854	rs2972147	c	t	0.027	0.0034	177784	2.624e-14	0.6214	9.754e-17	537875	rs2972147	chr2:226808098	C	T	0.62544	0.0006646	0.298762	0.0481114	0.0141347	21963	62274	FE	84237
1159	chr8:126556873	chr8:126487691	rs2980867	g	t	0.0436	0.0037	186836	2.863e-27	0.7018	chr8:126556873	chr8:126487691	rs2980867	t	g	0.0388	0.004	172797	1.424e-20	0.2982	chr8:126556873	chr8:126487691	rs2980867	t	g	0.0709	0.0036	177559	1.608e-79	0.2982	2.863e-27	537192	rs2980867	chr8:126556873	G	T	0.691927	0.0003341	0.742413	-0.0530005	0.0147743	21792	62181	FE	83973
1161	chr8:126550929	chr8:126481747	rs2980875	g	a	0.0398	0.0034	186993	2.112e-29	0.4697	chr8:126550929	chr8:126481747	rs2980875	a	g	0.0547	0.0036	172930	2.301e-47	0.5303	chr8:126550929	chr8:126481747	rs2980875	a	g	0.075	0.0033	177693	4.9e-105	0.5303	2.301e-47	537616	rs2980875	chr8:126550929	G	A	0.47655	0.0002848	0.16896	-0.0503147	0.0138658	21815	62110	FE	83925
1173	chr6:160660711	chr6:160740721	rs3103349	c	t	0.0058	0.0049	186981	0.241	0.8602	chr6:160660711	chr6:160740721	rs3103349	t	c	0.042	0.0053	172914	3.511e-14	0.1398	chr6:160660711	chr6:160740721	rs3103349	t	c	0.0182	0.0048	177676	0.0003798	0.1398	3.511e-14	537571	rs3103349	chr6:160660711	C	T	0.865926	1.92e-05	0.273551	-0.0853913	0.0199815	21890	62165	FE	84055
1198	chr8:19863816	chr8:19819536	rs327	g	t	0.1024	0.0038	187014	4.62e-145	0.2797	chr8:19863816	chr8:19819536	rs327	t	g	0.0088	0.0041	172949	0.07541	0.7203	chr8:19863816	chr8:19819536	rs327	t	g	0.1045	0.0037	177713	5.69e-174	0.7203	4.62e-145	537676	rs327	chr8:19863816	G	T	0.294138	8.52e-05	0.117059	-0.0614617	0.0156414	21249	61755	FE	83004
1199	chr4:88259430	chr4:88040406	rs342438	a	g	0.02	0.0034	187016	2.878e-08	0.4222	chr4:88259430	chr4:88040406	rs342438	g	a	0.0167	0.0037	172945	3.298e-05	0.5778	chr4:88259430	chr4:88040406	rs342438	g	a	0.0309	0.0034	177705	1.908e-18	0.5778	2.878e-08	537666	rs342438	chr4:88259430	G	A	0.599228	0.0913846	0.761023	0.0236524	0.0140109	21882	62214	FE	84096
1204	chr5:74967855	chr5:74932099	rs34340	g	t	0.0097	0.0038	186776	0.01298	0.2639	chr5:74967855	chr5:74932099	rs34340	g	t	0.0455	0.0041	172699	1.876e-25	0.2639	chr5:74967855	chr5:74932099	rs34340	t	g	0.002	0.0038	177456	0.5583	0.7361	1.876e-25	536931	rs34340	chr5:74967855	G	T	0.269201	0.961526	0.730007	0.0007635	0.0158286	21848	62189	FE	84037
1214	chr2:21292834	chr2:21439329	rs365946	t	g	0.004	0.0045	187043	0.238	0.2084	chr2:21292834	chr2:21439329	rs365946	g	t	0.0948	0.0048	172971	1.097e-82	0.7916	chr2:21292834	chr2:21439329	rs365946	g	t	0.0148	0.0044	177742	0.001865	0.7916	1.097e-82	537756	rs365946	chr2:21292834	G	T	0.842702	0.0100358	0.439875	0.0493217	0.0191571	21261	61788	FE	83049
1244	chr4:88242323	chr4:88023299	rs3775214	g	a	0.0198	0.0034	187072	1.773e-08	0.4248	chr4:88242323	chr4:88023299	rs3775214	a	g	0.0157	0.0037	172999	9.807e-05	0.5752	chr4:88242323	chr4:88023299	rs3775214	a	g	0.0295	0.0033	177764	3.929e-17	0.5752	1.773e-08	537835	rs3775214	chr4:88242323	G	A	0.398844	0.0972987	0.663984	-0.0233512	0.0140832	21620	61906	FE	83526
1253	chr11:47211893	chr11:47255317	rs3781619	a	g	0.0551	0.0045	187080	5.677e-31	0.1596	chr11:47211893	chr11:47255317	rs3781619	a	g	0.0024	0.0048	173007	0.5584	0.1596	chr11:47211893	chr11:47255317	rs3781619	g	a	0.0176	0.0044	177775	0.0002899	0.8404	5.677e-31	537862	rs3781619	chr11:47211893	G	A	0.811411	0.125362	0.835179	0.028857	0.0188282	21437	61907	FE	83344
1286	chr5:74691482	chr5:74655726	rs3846663	t	c	0.0023	0.0035	184052	0.352	0.4103	chr5:74691482	chr5:74655726	rs3846663	t	c	0.0722	0.0037	170020	1.134e-75	0.4103	chr5:74691482	chr5:74655726	rs3846663	t	c	0.0051	0.0034	174697	0.2384	0.4103	1.134e-75	528769	rs3846663	chr5:74691482	C	T	0.634968	0.017597	0.746376	-0.0342432	0.0144243	21697	61965	FE	83662
1296	chr6:139870609	chr6:139828916	rs3861397	a	g	0.024	0.0036	187084	8.401e-11	0.6583	chr6:139870609	chr6:139828916	rs3861397	g	a	0.008	0.0039	173010	0.03427	0.3417	chr6:139870609	chr6:139828916	rs3861397	g	a	0.0237	0.0035	177776	1.08e-10	0.3417	8.401e-11	537870	rs3861397	chr6:139870609	G	A	0.356864	0.0292834	0.115223	0.0317342	0.0145593	21783	62132	FE	83915
1299	chr9:106687476	chr9:107647655	rs3890182	g	a	0.085	0.0051	186361	6.128e-58	0.8826	chr9:106687476	chr9:107647655	rs3890182	g	a	0.0163	0.0054	172328	0.005784	0.8826	chr9:106687476	chr9:107647655	rs3890182	g	a	0.0165	0.005	177063	0.002128	0.8826	6.128e-58	535753	rs3890182	chr9:106687476	G	A	0.844763	0.439094	0.271999	0.016132	0.0208498	21822	62161	FE	83983
1311	chr2:21005206	chr2:21141725	rs3935557	a	g	0.0134	0.0044	187062	0.00661	0.7942	chr2:21005206	chr2:21141725	rs3935557	a	g	0.0501	0.0047	172995	1.351e-24	0.7942	chr2:21005206	chr2:21141725	rs3935557	g	a	0.0127	0.0043	177763	0.002863	0.2058	1.351e-24	537820	rs3935557	chr2:21005206	G	A	0.175313	0.210156	0.646006	0.0229381	0.0183046	21170	61831	FE	83001
1316	chr5:74945202	chr5:74909446	rs4045166	g	c	0.0073	0.004	183974	0.07338	0.2599	chr5:74945202	chr5:74909446	rs4045166	g	c	0.0542	0.0043	169944	5.675e-32	0.2599	chr5:74945202	chr5:74909446	rs4045166	c	g	0.0023	0.0039	174628	0.5658	0.7401	5.675e-32	528546	rs4045166	chr5:74945202	C	G	0.776548	0.595008	0.689927	-0.0088263	0.0166035	21894	62188	FE	84082
1343	chr17:34949761	chr17:37696235	rs4239222	t	g	0.0354	0.0039	185493	2.205e-18	0.7546	chr17:34949761	chr17:37696235	rs4239222	t	g	0.005	0.0042	171458	0.3988	0.7546	chr17:34949761	chr17:37696235	rs4239222	g	t	0.0073	0.0038	176154	0.05914	0.2454	2.205e-18	533105	rs4239222	chr17:34949761	G	T	0.265456	0.21883	0.895972	0.0193244	0.0157154	21968	62279	FE	84247
1345	chr8:19943326	chr8:19899046	rs4244457	t	c	0.0525	0.0036	187015	1.094e-43	0.6689	chr8:19943326	chr8:19899046	rs4244457	c	t	0.0001	0.0039	172949	0.9503	0.3311	chr8:19943326	chr8:19899046	rs4244457	c	t	0.0532	0.0035	177715	7.722e-51	0.3311	1.094e-43	537679	rs4244457	chr8:19943326	C	T	0.331523	3.94e-05	0.910852	0.0603026	0.0146685	21810	62175	FE	83985
1351	chr1:109579760	chr1:109778237	rs4268379	c	t	0.0063	0.0034	187045	0.04013	0.4815	chr1:109579760	chr1:109778237	rs4268379	t	c	0.0432	0.0036	172974	1.396e-29	0.5185	chr1:109579760	chr1:109778237	rs4268379	t	c	0.0014	0.0033	177749	0.7795	0.5185	1.396e-29	537768	rs4268379	chr1:109579760	C	T	0.502871	0.0095419	0.503228	-0.0357084	0.0137764	21770	62242	FE	84012
1352	chr2:21005390	chr2:21141909	rs4274565	a	c	0.026	0.0034	186952	5.224e-13	0.5488	chr2:21005390	chr2:21141909	rs4274565	a	c	0.0111	0.0037	172900	0.003846	0.5488	chr2:21005390	chr2:21141909	rs4274565	c	a	0.0282	0.0033	177669	8.464e-17	0.4512	5.224e-13	537521	rs4274565	chr2:21005390	C	A	0.417409	0.0796114	0.859975	0.02455	0.014005	21190	61837	FE	83027
1359	chr8:9237661	chr8:9200251	rs4332138	c	t	0.0596	0.0054	186767	3.575e-29	0.90501	chr8:9237661	chr8:9200251	rs4332138	c	t	0.0458	0.0058	172720	7.889e-14	0.90501	chr8:9237661	chr8:9200251	rs4332138	t	c	0.0079	0.0052	177480	0.1362	0.09499	3.575e-29	536967	rs4332138	chr8:9237661	C	T	0.890502	0.530195	0.14086	0.014075	0.0224228	21232	61818	FE	83050
1361	chr1:62695248	chr1:62922660	rs4350231	g	a	0.0133	0.0036	184028	0.0003675	0.6781	chr1:62695248	chr1:62922660	rs4350231	g	a	0.0487	0.0039	170007	1.598e-31	0.6781	chr1:62695248	chr1:62922660	rs4350231	g	a	0.0678	0.0035	174686	1.65e-77	0.6781	1.598e-31	528721	rs4350231	chr1:62695248	G	A	0.650212	0.163014	0.682218	-0.0204407	0.0146528	21580	61878	FE	83458
1397	chr2:21237222	chr2:21383717	rs4560142	c	t	0.0082	0.0042	187054	0.03095	0.2507	chr2:21237222	chr2:21383717	rs4560142	t	c	0.1093	0.0045	172984	7.52e-126	0.7493	chr2:21237222	chr2:21383717	rs4560142	t	c	0.0101	0.0041	177753	0.03607	0.7493	7.52e-126	537791	rs4560142	chr2:21237222	C	T	0.210064	0.0007243	0.359461	-0.0603817	0.0178633	21647	61925	FE	83572
1405	chr2:21237247	chr2:21383742	rs4591370	a	g	0.0082	0.0042	187077	0.03003	0.2507	chr2:21237247	chr2:21383742	rs4591370	g	a	0.1101	0.0045	173005	4.73e-127	0.7493	chr2:21237247	chr2:21383742	rs4591370	g	a	0.0152	0.0041	177775	0.000953	0.7493	4.73e-127	537857	rs4591370	chr2:21237247	G	A	0.789673	0.0005897	0.303869	0.0611882	0.0178064	21690	61970	FE	83660
1413	chr15:56433624	chr15:58646332	rs4622454	t	c	0.0321	0.0035	185538	1.932e-19	0.3641	chr15:56433624	chr15:58646332	rs4622454	t	c	0.0084	0.0037	171505	0.02548	0.3641	chr15:56433624	chr15:58646332	rs4622454	t	c	0.0103	0.0034	176202	0.001138	0.3641	1.932e-19	533245	rs4622454	chr15:56433624	C	T	0.607376	0.837366	0.757243	0.0029518	0.0143803	21309	62072	FE	83381
1445	chr11:47604618	chr11:47648042	rs4752856	g	a	0.0345	0.0036	186955	2.132e-21	0.6438	chr11:47604618	chr11:47648042	rs4752856	g	a	0.0037	0.0038	172892	0.3342	0.6438	chr11:47604618	chr11:47648042	rs4752856	a	g	0.0105	0.0034	177653	0.005544	0.3562	2.132e-21	537500	rs4752856	chr11:47604618	G	A	0.637524	0.519972	0.843139	-0.0093892	0.0145934	21650	61909	FE	83559
1473	chr16:55552539	chr16:56995038	rs4783962	c	t	0.075	0.0041	185393	4.603e-74	0.7678	chr16:55552539	chr16:56995038	rs4783962	t	c	0.0138	0.0045	171368	0.002361	0.2322	chr16:55552539	chr16:56995038	rs4783962	t	c	0.012	0.0041	176043	0.001411	0.2322	4.603e-74	532804	rs4783962	chr16:55552539	C	T	0.775692	0.783126	0.855753	0.0048947	0.017783	21693	62146	FE	83839
1495	chr1:228346205	chr1:230279582	rs4846905	g	a	0.0391	0.0044	184009	7.833e-19	0.814	chr1:228346205	chr1:230279582	rs4846905	a	g	0.0065	0.0047	169982	0.1668	0.186	chr1:228346205	chr1:230279582	rs4846905	a	g	0.0308	0.0043	174655	5.11e-12	0.186	7.833e-19	528646	rs4846905	chr1:228346205	G	A	0.800722	0.117137	0.841615	-0.0281598	0.0179716	21903	62210	FE	84113
1496	chr1:228362314	chr1:230295691	rs4846914	a	g	0.0479	0.0034	186995	3.513e-41	0.5844	chr1:228362314	chr1:230295691	rs4846914	g	a	0.0043	0.0037	172927	0.2335	0.4156	chr1:228362314	chr1:230295691	rs4846914	g	a	0.0401	0.0034	177694	7.2e-31	0.4156	3.513e-41	537616	rs4846914	chr1:228362314	G	A	0.396645	0.0411055	0.88437	0.0285213	0.0139642	21834	62233	FE	84067
1506	chr2:21247194	chr2:21393689	rs488507	g	t	0.0084	0.0042	185432	0.02574	0.248	chr2:21247194	chr2:21393689	rs488507	t	g	0.1101	0.0045	171376	2.39e-124	0.752	chr2:21247194	chr2:21393689	rs488507	t	g	0.0106	0.0041	176126	0.02736	0.752	2.39e-124	532934	rs488507	chr2:21247194	G	T	0.210603	0.0002537	0.374646	-0.0653773	0.0178699	21510	61846	FE	83356
1543	chr11:116024949	chr11:116519739	rs499790	c	t	0.0576	0.0055	186953	1.901e-21	0.8865	chr11:116024949	chr11:116519739	rs499790	t	c	0.0363	0.0059	172884	6.456e-09	0.1135	chr11:116024949	chr11:116519739	rs499790	t	c	0.1088	0.0054	177650	1.074e-79	0.1135	1.901e-21	537487	rs499790	chr11:116024949	C	T	0.904565	0.0048723	0.253921	-0.0663289	0.0235597	21694	61923	FE	83617
1557	chr2:21236291	chr2:21382786	rs527034	c	a	0.0081	0.0042	187057	0.03227	0.2507	chr2:21236291	chr2:21382786	rs527034	a	c	0.1102	0.0045	172994	7.71e-128	0.7493	chr2:21236291	chr2:21382786	rs527034	a	c	0.0098	0.0041	177764	0.03703	0.7493	7.71e-128	537815	rs527034	chr2:21236291	C	A	0.188704	0.0007243	0.345912	-0.0601137	0.0177841	21663	61919	FE	83582
1582	chr2:21104545	chr2:21251040	rs570877	g	t	0.0174	0.0061	187057	0.02753	0.8879	chr2:21104545	chr2:21251040	rs570877	g	t	0.0907	0.0066	172986	1.044e-40	0.8879	chr2:21104545	chr2:21251040	rs570877	g	t	0.0037	0.0061	177755	0.4999	0.8879	1.044e-40	537798	rs570877	chr2:21104545	G	T	0.930195	0.183949	0.485474	0.0355497	0.0267554	21795	62075	FE	83870
1590	chr5:74926374	chr5:74890618	rs5744707	a	g	0.0071	0.0057	187004	0.295	0.8971	chr5:74926374	chr5:74890618	rs5744707	g	a	0.0549	0.0061	172928	5.847e-19	0.1029	chr5:74926374	chr5:74890618	rs5744707	g	a	0.0058	0.0056	177700	0.5759	0.1029	5.847e-19	537632	rs5744707	chr5:74926374	G	A	0.0962593	0.0160268	0.136811	0.0562857	0.0233715	21284	61860	FE	83144
1591	chr5:74927758	chr5:74892002	rs5744712	c	t	0.0062	0.0049	186942	0.1417	0.1332	chr5:74927758	chr5:74892002	rs5744712	c	t	0.0642	0.0053	172869	1.093e-29	0.1332	chr5:74927758	chr5:74892002	rs5744712	c	t	0.0024	0.0048	177631	0.7407	0.1332	1.093e-29	537442	rs5744712	chr5:74927758	C	T	0.160265	0.114783	0.699645	0.031591	0.0200316	21802	62149	FE	83951
1592	chr2:21247128	chr2:21393623	rs576203	a	g	0.0084	0.0042	187070	0.02566	0.248	chr2:21247128	chr2:21393623	rs576203	g	a	0.1102	0.0045	173001	2.62e-127	0.752	chr2:21247128	chr2:21393623	rs576203	g	a	0.0153	0.0041	177771	0.0007779	0.752	2.62e-127	537842	rs576203	chr2:21247128	G	A	0.789705	0.0005232	0.371337	0.0617404	0.0177999	21687	61965	FE	83652
1599	chr9:15283513	chr9:15293513	rs585002	c	t	0.041	0.0044	187017	1.048e-19	0.8193	chr9:15283513	chr9:15293513	rs585002	c	t	0.0164	0.0048	172946	0.004333	0.8193	chr9:15283513	chr9:15293513	rs585002	c	t	0.0204	0.0043	177712	1.082e-05	0.8193	1.048e-19	537675	rs585002	chr9:15283513	C	T	0.816985	0.395584	0.8179	0.0153639	0.0180851	21237	61778	FE	83015
1604	chr6:139882386	chr6:139840693	rs592423	c	a	0.0215	0.0034	187001	1.64e-09	0.5237	chr6:139882386	chr6:139840693	rs592423	a	c	0.0123	0.0037	172929	0.001532	0.4763	chr6:139882386	chr6:139840693	rs592423	a	c	0.0261	0.0033	177694	1.854e-13	0.4763	1.64e-09	537624	rs592423	chr6:139882386	C	A	0.540051	0.0168499	0.25619	-0.0333944	0.0139728	21430	61756	FE	83186
1608	chr1:228389331	chr1:230322708	rs600845	a	g	0.049	0.0047	187030	5.059e-23	0.8298	chr1:228389331	chr1:230322708	rs600845	g	a	0.0054	0.005	172964	0.2781	0.1702	chr1:228389331	chr1:230322708	rs600845	g	a	0.0399	0.0046	177729	8.046e-17	0.1702	5.059e-23	537723	rs600845	chr1:228389331	G	A	0.147482	0.288441	0.658862	0.0212104	0.0199807	21833	62197	FE	84030
1613	chr20:39344799	chr20:39911385	rs6029609	g	a	0.0031	0.0034	184334	0.3602	0.4565	chr20:39344799	chr20:39911385	rs6029609	g	a	0.0404	0.0037	170307	1.989e-28	0.4565	chr20:39344799	chr20:39911385	rs6029609	g	a	0.0055	0.0033	175000	0.03349	0.4565	1.989e-28	529641	rs6029609	chr20:39344799	G	A	0.466282	0.102327	0.107447	0.0227446	0.0139224	21672	61957	FE	83629
1618	chr20:44065774	chr20:44632367	rs6065912	g	a	0.0384	0.005	185374	1.282e-14	0.8417	chr20:44065774	chr20:44632367	rs6065912	a	g	0.004	0.0054	171349	0.4683	0.1583	chr20:44065774	chr20:44632367	rs6065912	a	g	0.0321	0.0049	176038	1.363e-11	0.1583	1.282e-14	532760	rs6065912	chr20:44065774	G	A	0.841466	0.233863	0.870325	0.0243565	0.0204597	21769	62189	FE	83958
1635	chr20:39347444	chr20:39914030	rs6129800	g	a	0.0014	0.0041	185559	0.9196	0.8074	chr20:39347444	chr20:39914030	rs6129800	a	g	0.0362	0.0044	171532	1.333e-16	0.1926	chr20:39347444	chr20:39914030	rs6129800	a	g	0.0097	0.004	176227	0.003075	0.1926	1.333e-16	533318	rs6129800	chr20:39347444	G	A	0.770286	0.706214	0.495905	-0.0064021	0.0169842	21389	61949	FE	83338
1638	chr1:228390742	chr1:230324119	rs627702	g	a	0.0501	0.0047	186850	5.045e-24	0.8245	chr1:228390742	chr1:230324119	rs627702	a	g	0.0066	0.0051	172795	0.1753	0.1755	chr1:228390742	chr1:230324119	rs627702	a	g	0.0398	0.0046	177555	1.152e-16	0.1755	5.045e-24	537200	rs627702	chr1:228390742	G	A	0.825471	0.28374	0.60315	-0.0217644	0.0203035	21703	61974	FE	83677
1644	chr6:139875705	chr6:139834012	rs632057	g	t	0.022	0.0035	186927	7.191e-10	0.6121	chr6:139875705	chr6:139834012	rs632057	t	g	0.0121	0.0037	172866	0.001467	0.3879	chr6:139875705	chr6:139834012	rs632057	t	g	0.0257	0.0034	177623	5.234e-13	0.3879	7.191e-10	537416	rs632057	chr6:139875705	G	T	0.610316	0.0036968	0.240679	-0.0408206	0.0140618	21875	62239	FE	84114
1647	chr6:139873450	chr6:139831757	rs634869	c	t	0.0234	0.0034	187062	1.003e-10	0.562	chr6:139873450	chr6:139831757	rs634869	t	c	0.0127	0.0037	172989	0.0008373	0.438	chr6:139873450	chr6:139831757	rs634869	t	c	0.0272	0.0033	177755	1.776e-14	0.438	1.003e-10	537806	rs634869	chr6:139873450	C	T	0.576744	0.0071825	0.244642	-0.037671	0.0140131	21630	61957	FE	83587
1652	chr9:15280012	chr9:15290012	rs638491	g	a	0.0418	0.0046	187033	2.93e-18	0.8496	chr9:15280012	chr9:15290012	rs638491	g	a	0.0128	0.005	172962	0.04669	0.8496	chr9:15280012	chr9:15290012	rs638491	g	a	0.0174	0.0045	177730	0.0003335	0.8496	2.93e-18	537725	rs638491	chr9:15280012	G	A	0.811235	0.611323	0.871817	0.0093654	0.018429	21803	62186	FE	83989
1659	chr9:15286034	chr9:15296034	rs643531	a	c	0.0544	0.0049	187044	4.331e-26	0.8575	chr9:15286034	chr9:15296034	rs643531	a	c	0.0048	0.0053	172973	0.6326	0.8575	chr9:15286034	chr9:15296034	rs643531	a	c	0.0237	0.0048	177741	1.017e-06	0.8575	4.331e-26	537757	rs643531	chr9:15286034	C	A	0.13308	0.48161	0.858206	-0.0142504	0.0202503	21814	62259	FE	84073
1661	chr3:137409312	chr3:135926622	rs645040	g	t	0.0312	0.0042	187086	1.525e-12	0.2309	chr3:137409312	chr3:135926622	rs645040	t	g	0.011	0.0045	173010	0.008226	0.7691	chr3:137409312	chr3:135926622	rs645040	t	g	0.0293	0.004	177779	1.83e-12	0.7691	1.525e-12	537875	rs645040	chr3:137409312	G	T	0.241175	0.143193	0.898395	-0.0245917	0.0167976	21370	61837	FE	83207
1672	chr11:47830459	chr11:47873883	rs6485788	g	a	0.0407	0.0042	184071	1.188e-19	0.2098	chr11:47830459	chr11:47873883	rs6485788	g	a	0.0054	0.0045	170040	0.1608	0.2098	chr11:47830459	chr11:47873883	rs6485788	a	g	0.0057	0.0041	174722	0.2501	0.7902	1.188e-19	528833	rs6485788	chr11:47830459	G	A	0.215308	0.917966	0.275505	-0.0017193	0.0166934	21968	62283	FE	84251
1685	chr18:45532145	chr18:47278147	rs6507952	t	c	0.042	0.0039	185593	7.435e-26	0.2559	chr18:45532145	chr18:47278147	rs6507952	t	c	0.0047	0.0042	171556	0.2617	0.2559	chr18:45532145	chr18:47278147	rs6507952	t	c	0.0002	0.0038	176252	0.9137	0.2559	7.435e-26	533401	rs6507952	chr18:45532145	C	T	0.757385	0.0293611	0.0394219	0.0346158	0.015889	21922	62247	FE	84169
1691	chr2:21057522	chr2:21204025	rs6544366	t	g	0.0606	0.004	184086	1.846e-48	0.2573	chr2:21057522	chr2:21204025	rs6544366	g	t	0.062	0.0043	170058	9.281e-46	0.7427	chr2:21057522	chr2:21204025	rs6544366	g	t	0.0685	0.0039	174737	5.362e-66	0.7427	1.846e-48	528881	rs6544366	chr2:21057522	G	T	0.755998	0.0126576	0.903717	0.0402871	0.0161584	21737	62218	FE	83955
1730	chr2:21145034	chr2:21291529	rs668948	g	a	0.011	0.0045	184716	0.009433	0.2164	chr2:21145034	chr2:21291529	rs668948	a	g	0.1393	0.0048	170652	4.97e-174	0.7836	chr2:21145034	chr2:21291529	rs668948	a	g	0.0155	0.0044	175421	0.005062	0.7836	4.97e-174	530789	rs668948	chr2:21145034	G	A	0.16125	0.0002487	0.0876217	-0.0701124	0.0191374	21131	61912	FE	83043
1735	chr2:20986833	chr2:21123352	rs6711016	a	c	0.0569	0.004	187073	9.315e-43	0.2454	chr2:20986833	chr2:21123352	rs6711016	c	a	0.0551	0.0043	172995	1.101e-35	0.7546	chr2:20986833	chr2:21123352	rs6711016	c	a	0.0649	0.0039	177764	2.505e-59	0.7546	9.315e-43	537832	rs6711016	chr2:20986833	C	A	0.739474	0.0634611	0.882046	0.0302388	0.0162929	21466	61841	FE	83307
1764	chr5:74955165	chr5:74919409	rs6861279	a	g	0.0079	0.0041	186972	0.04199	0.2348	chr5:74955165	chr5:74919409	rs6861279	a	g	0.0625	0.0044	172898	3.154e-40	0.2348	chr5:74955165	chr5:74919409	rs6861279	a	g	0.0014	0.004	177665	0.9007	0.2348	3.154e-40	537535	rs6861279	chr5:74955165	G	A	0.779139	0.536191	0.73395	-0.0105048	0.016982	21878	62142	FE	84020
1776	chr5:74832513	chr5:74796757	rs6891560	a	g	0.0062	0.0049	187044	0.1322	0.1319	chr5:74832513	chr5:74796757	rs6891560	a	g	0.0638	0.0053	172967	4.452e-29	0.1319	chr5:74832513	chr5:74796757	rs6891560	a	g	0.0047	0.0048	177735	0.4342	0.1319	4.452e-29	537746	rs6891560	chr5:74832513	G	A	0.841976	0.208353	0.54142	-0.0254755	0.0202491	21653	62089	FE	83742
1805	chr8:9265813	chr8:9228403	rs7008413	a	c	0.0448	0.0054	183535	1.939e-16	0.8931	chr8:9265813	chr8:9228403	rs7008413	a	c	0.0317	0.0058	169528	3.153e-07	0.8931	chr8:9265813	chr8:9228403	rs7008413	c	a	0.0054	0.0053	174238	0.3949	0.1069	1.939e-16	527301	rs7008413	chr8:9265813	C	A	0.105001	0.983417	0.162859	0.0004785	0.0230223	21470	61722	FE	83192
1821	chr11:47406120	chr11:47449544	rs7105122	t	c	0.0394	0.0037	186886	4.689e-24	0.2955	chr11:47406120	chr11:47449544	rs7105122	c	t	0.0011	0.004	172841	0.8452	0.7045	chr11:47406120	chr11:47449544	rs7105122	c	t	0.0142	0.0036	177601	0.0003671	0.7045	4.689e-24	537328	rs7105122	chr11:47406120	C	T	0.701843	0.454731	0.179554	0.0113169	0.0151386	21447	61949	FE	83396
1830	chr11:47226512	chr11:47269936	rs7118396	t	c	0.054	0.0046	187030	3.664e-29	0.1583	chr11:47226512	chr11:47269936	rs7118396	t	c	0.0008	0.0049	172966	0.7452	0.1583	chr11:47226512	chr11:47269936	rs7118396	c	t	0.0166	0.0044	177729	0.0007175	0.8417	3.664e-29	537725	rs7118396	chr11:47226512	C	T	0.834955	0.232628	0.659193	0.0223077	0.0186892	21867	62211	FE	84078
1833	chr11:47271850	chr11:47315274	rs7124955	a	t	0.0429	0.0036	186671	8.837e-31	0.314	chr11:47271850	chr11:47315274	rs7124955	t	a	0.0089	0.0039	172655	0.03855	0.686	chr11:47271850	chr11:47315274	rs7124955	t	a	0.0181	0.0035	177403	3.025e-06	0.686	8.837e-31	536729	rs7124955	chr11:47271850	T	A	0.645592	0.199354	0.0327212	0.0186541	0.014535	21653	62073	FE	83726
1838	chr8:9209145	chr8:9171735	rs713286	t	c	0.0496	0.0066	186773	8.011e-14	0.92216	chr8:9209145	chr8:9171735	rs713286	t	c	0.0473	0.0072	172726	4.499e-10	0.92216	chr8:9209145	chr8:9171735	rs713286	c	t	0.0233	0.0066	177486	0.002161	0.07784	8.011e-14	536985	rs713286	chr8:9209145	C	T	0.0970652	0.757668	0.270984	-0.0088478	0.0286757	21559	61925	FE	83484
1858	chr16:66442120	chr16:67884619	rs7198357	t	c	0.0629	0.0045	185544	4.277e-40	0.1728	chr16:66442120	chr16:67884619	rs7198357	c	t	0.0031	0.0048	171509	0.7332	0.8272	chr16:66442120	chr16:67884619	rs7198357	c	t	0.0098	0.0044	176199	0.02452	0.8272	4.277e-40	533251	rs7198357	chr16:66442120	C	T	0.840419	0.114502	0.946997	0.0294787	0.0186778	21895	62269	FE	84164
1874	chr17:34740694	chr17:37487168	rs7220650	t	c	0.0362	0.0039	185445	8.391e-19	0.7507	chr17:34740694	chr17:37487168	rs7220650	t	c	0.0047	0.0042	171424	0.4672	0.7507	chr17:34740694	chr17:37487168	rs7220650	c	t	0.0069	0.0038	176114	0.06187	0.2493	8.391e-19	532983	rs7220650	chr17:34740694	C	T	0.265241	0.32324	0.928936	0.0156312	0.0158239	21634	61931	FE	83565
1882	chr18:45413088	chr18:47159090	rs7240405	g	a	0.0786	0.0045	185602	5.624e-64	0.8245	chr18:45413088	chr18:47159090	rs7240405	g	a	0.0217	0.0048	171565	9.684e-06	0.8245	chr18:45413088	chr18:47159090	rs7240405	g	a	0.0061	0.0043	176260	0.2629	0.8245	5.624e-64	533427	rs7240405	chr18:45413088	G	A	0.794193	0.685963	0.0757809	0.0072749	0.017992	21928	62215	FE	84143
1884	chr18:45531755	chr18:47277757	rs7241641	g	a	0.042	0.0039	185526	5.369e-26	0.2533	chr18:45531755	chr18:47277757	rs7241641	g	a	0.0052	0.0042	171497	0.216	0.2533	chr18:45531755	chr18:47277757	rs7241641	g	a	0.0005	0.0038	176189	0.9737	0.2533	5.369e-26	533212	rs7241641	chr18:45531755	G	A	0.24276	0.0358275	0.0529056	-0.0333333	0.0158815	21901	62236	FE	84137
1887	chr18:45410728	chr18:47156730	rs7244811	a	g	0.0575	0.0041	185590	3.777e-43	0.7335	chr18:45410728	chr18:47156730	rs7244811	a	g	0.0167	0.0044	171552	9.35e-05	0.7335	chr18:45410728	chr18:47156730	rs7244811	g	a	0.0001	0.004	176246	0.8522	0.2665	3.777e-43	533388	rs7244811	chr18:45410728	G	A	0.229051	0.134334	0.540971	-0.0249526	0.0166658	21592	61954	FE	83546
1888	chr19:19489037	chr19:19628037	rs7252888	a	g	0.0089	0.0045	185355	0.06478	0.1609	chr19:19489037	chr19:19628037	rs7252888	g	a	0.0432	0.0048	171318	8.379e-19	0.8391	chr19:19489037	chr19:19628037	rs7252888	g	a	0.0417	0.0043	176010	5.911e-22	0.8391	8.379e-19	532683	rs7252888	chr19:19489037	G	A	0.790367	0.160083	0.119669	0.0248563	0.0176939	21670	62088	FE	83758
1903	chr12:108355562	chr12:109871179	rs7308864	g	a	0.0297	0.0034	184089	8.53e-18	0.5594	chr12:108355562	chr12:109871179	rs7308864	g	a	0.0063	0.0037	170056	0.1592	0.5594	chr12:108355562	chr12:109871179	rs7308864	g	a	0.0005	0.0033	174743	0.6988	0.5594	8.53e-18	528888	rs7308864	chr12:108355562	G	A	0.523887	0.55997	0.448218	-0.008132	0.0139513	21625	61893	FE	83518
1941	chr17:34663391	chr17:37409865	rs755500	a	g	0.0356	0.0039	185527	1.538e-18	0.7533	chr17:34663391	chr17:37409865	rs755500	a	g	0.0051	0.0042	171497	0.4202	0.7533	chr17:34663391	chr17:37409865	rs755500	g	a	0.0071	0.0038	176192	0.05838	0.2467	1.538e-18	533216	rs755500	chr17:34663391	G	A	0.248649	0.320807	0.917567	0.0155864	0.0156994	21965	62278	FE	84243
1946	chr2:21057986	chr2:21204481	rs7571469	c	g	0.0283	0.0034	186958	2.294e-15	0.5792	chr2:21057986	chr2:21204481	rs7571469	g	c	0.0233	0.0036	172901	2.013e-09	0.4208	chr2:21057986	chr2:21204481	rs7571469	g	c	0.0306	0.0033	177670	2.15e-18	0.4208	2.294e-15	537529	rs7571469	chr2:21057986	C	G	0.559176	0.374753	0.796553	-0.0124284	0.0140022	21493	61957	FE	83450
1947	chr2:21126995	chr2:21273490	rs7575840	g	t	0.0193	0.0036	185772	5.44e-07	0.6847	chr2:21126995	chr2:21273490	rs7575840	t	g	0.1063	0.0039	171709	1.45e-153	0.3153	chr2:21126995	chr2:21273490	rs7575840	t	g	0.0227	0.0035	176477	4.131e-09	0.3153	1.45e-153	533958	rs7575840	chr2:21126995	G	T	0.658939	0.0173747	0.58869	-0.0350844	0.0147495	21658	61897	FE	83555
1960	chr19:19307936	chr19:19446936	rs769267	g	a	0.0037	0.0036	183842	0.333	0.3074	chr19:19307936	chr19:19446936	rs769267	a	g	0.0294	0.0039	169828	1.555e-12	0.6926	chr19:19307936	chr19:19446936	rs769267	a	g	0.0308	0.0035	174508	2.801e-17	0.6926	1.555e-12	528178	rs769267	chr19:19307936	G	A	0.349455	0.0581761	0.285643	-0.0277964	0.0146732	21640	61921	FE	83561
1962	chr5:74661243	chr5:74625487	rs7703051	a	c	0.002	0.0035	187092	0.4209	0.4103	chr5:74661243	chr5:74625487	rs7703051	a	c	0.0727	0.0037	173015	1.4e-77	0.4103	chr5:74661243	chr5:74625487	rs7703051	a	c	0.0057	0.0034	177785	0.1625	0.4103	1.4e-77	537892	rs7703051	chr5:74661243	C	A	0.624599	0.0200297	0.652423	-0.0333464	0.0143377	21911	62214	FE	84125
1969	chr5:156313948	chr5:156381370	rs7724832	g	a	0.0012	0.0036	184021	0.7568	0.3074	chr5:156313948	chr5:156381370	rs7724832	a	g	0.042	0.0039	169997	2.867e-25	0.6926	chr5:156313948	chr5:156381370	rs7724832	a	g	0.0271	0.0035	174683	1.405e-13	0.6926	2.867e-25	528701	rs7724832	chr5:156313948	G	A	0.32659	0.392597	0.551707	-0.0124591	0.0145735	21920	62228	FE	84148
2005	chr11:116138185	chr11:116632975	rs7942054	a	g	0.0358	0.0041	187039	3.179e-17	0.2058	chr11:116138185	chr11:116632975	rs7942054	g	a	0.0174	0.0044	172970	0.0001508	0.7942	chr11:116138185	chr11:116632975	rs7942054	g	a	0.0513	0.0041	177735	2.089e-33	0.7942	3.179e-17	537744	rs7942054	chr11:116138185	G	A	0.78383	0.0850567	0.00890761	0.0512682	0.0297712	21182	61857	RE	83039
2030	chr17:34694635	chr17:37441109	rs801426	g	a	0.0358	0.0039	185417	1.189e-18	0.7493	chr17:34694635	chr17:37441109	rs801426	g	a	0.0052	0.0042	171403	0.4043	0.7493	chr17:34694635	chr17:37441109	rs801426	a	g	0.0048	0.0039	176098	0.198	0.2507	1.189e-18	532918	rs801426	chr17:34694635	G	A	0.735006	0.250209	0.837098	-0.0181994	0.0158278	21665	61949	FE	83614
2032	chr15:56475154	chr15:58687862	rs8032310	a	g	0.0766	0.0049	185587	1.157e-45	0.1623	chr15:56475154	chr15:58687862	rs8032310	g	a	0.0021	0.0054	171551	0.6146	0.8377	chr15:56475154	chr15:58687862	rs8032310	a	g	0.0204	0.0049	176251	0.00023	0.1623	1.157e-45	533389	rs8032310	chr15:56475154	G	A	0.839362	0.502827	0.849312	-0.0136695	0.0204008	21284	61949	FE	83233
2046	chr16:66817584	chr16:68260083	rs8056649	t	c	0.0713	0.0051	185513	1.055e-39	0.1253	chr16:66817584	chr16:68260083	rs8056649	c	t	0.0011	0.0055	171475	0.8782	0.8747	chr16:66817584	chr16:68260083	rs8056649	c	t	0.0095	0.005	176158	0.06433	0.8747	1.055e-39	533145	rs8056649	chr16:66817584	C	T	0.890008	0.51914	0.519724	0.0140857	0.0218494	21923	62240	FE	84163
2049	chr16:66594167	chr16:68036666	rs8059305	c	a	0.0717	0.0048	184083	7.255e-44	0.1478	chr16:66594167	chr16:68036666	rs8059305	a	c	0.0005	0.0052	170053	0.9845	0.8522	chr16:66594167	chr16:68036666	rs8059305	a	c	0.0117	0.0048	174732	0.01671	0.8522	7.255e-44	528868	rs8059305	chr16:66594167	C	A	0.128931	0.140552	0.563777	-0.0301781	0.0204772	21643	61938	FE	83581
2057	chr17:34731588	chr17:37478062	rs8070695	g	a	0.036	0.004	183972	1.158e-18	0.7507	chr17:34731588	chr17:37478062	rs8070695	g	a	0.0043	0.0042	170007	0.5432	0.7507	chr17:34731588	chr17:37478062	rs8070695	a	g	0.006	0.0039	174679	0.1241	0.2493	1.158e-18	528658	rs8070695	chr17:34731588	G	A	0.734397	0.244418	0.874968	-0.0184174	0.0158223	21514	61861	FE	83375
2060	chr17:34770248	chr17:37516722	rs8076494	t	c	0.0357	0.0039	185542	1.649e-18	0.7546	chr17:34770248	chr17:37516722	rs8076494	t	c	0.0049	0.0042	171512	0.4534	0.7546	chr17:34770248	chr17:37516722	rs8076494	c	t	0.0071	0.0038	176207	0.06216	0.2454	1.649e-18	533261	rs8076494	chr17:34770248	C	T	0.264944	0.307456	0.902539	0.0161265	0.0158014	21690	61957	FE	83647
2075	chr9:135122694	chr9:136132873	rs8176720	t	c	0.0005	0.0036	183678	0.9431	0.6636	chr9:135122694	chr9:136132873	rs8176720	t	c	0.0332	0.0038	169703	1.589e-17	0.6636	chr9:135122694	chr9:136132873	rs8176720	c	t	0.0073	0.0035	174365	0.06094	0.3364	1.589e-17	527746	rs8176720	chr9:135122694	C	T	0.369998	0.0598543	0.542009	-0.0269975	0.0143462	21721	62245	FE	83966
2081	chr19:19400891	chr19:19539891	rs8182472	c	t	0.0138	0.0053	185395	0.02572	0.1161	chr19:19400891	chr19:19539891	rs8182472	t	c	0.0731	0.0057	171359	1.162e-35	0.8839	chr19:19400891	chr19:19539891	rs8182472	t	c	0.0725	0.0051	176049	2.159e-42	0.8839	1.162e-35	532803	rs8182472	chr19:19400891	C	T	0.149608	0.016844	0.502489	-0.050936	0.0213113	21468	61865	FE	83333
2093	chr12:108479480	chr12:109995097	rs888192	g	a	0.0312	0.0034	183992	4.143e-19	0.5554	chr12:108479480	chr12:109995097	rs888192	g	a	0.0081	0.0037	169980	0.07256	0.5554	chr12:108479480	chr12:109995097	rs888192	g	a	0.0033	0.0033	174659	0.1781	0.5554	4.143e-19	528631	rs888192	chr12:108479480	G	A	0.527002	0.688096	0.442779	-0.0055725	0.0138812	21852	62177	FE	84029
2098	chr11:47216895	chr11:47260319	rs901746	g	a	0.0461	0.0037	187029	4.133e-33	0.3074	chr11:47216895	chr11:47260319	rs901746	a	g	0.0086	0.004	172968	0.03112	0.6926	chr11:47216895	chr11:47260319	rs901746	a	g	0.0198	0.0036	177735	3.714e-07	0.6926	4.133e-33	537732	rs901746	chr11:47216895	G	A	0.3217	0.274991	0.116362	-0.0163135	0.014944	21690	61974	FE	83664
[truncated: 3 more rows]
